# Supplementary material for: Genomic divergence, adaptation, and the genetic basis of quality traits in ancient walnut landraces and wild relatives
Source: Hortic Res. 2026 Mar 31;13(7):uhag082. doi: 10.1093/hr/uhag082 (PMC13322160; doi:10.1093/hr/uhag082)
Supplement: Web_Material_uhag082 [file web_material_uhag082.zip › Supplementary_tables.xlsx]

## Sheet: S1
Table S1. Summary of sequencing statistics of 282 walnut accessions.
ID	Species	Origin	Group	Read number	Mapped reads (%)	Base number	Mapped bases (%)	Genome coverage (×)
M001	J. regia	Xinjiang, China	Cultivar	72755156	0.978	10913273400	0.9566	20.41
M002	J. regia	Xinjiang, China	Cultivar	65971664	0.9465	9895749600	0.9155	18.51
M003	J. regia	Xinjiang, China	Cultivar	73727194	0.9718	11059079100	0.9456	20.68
M004	J. regia	Xinjiang, China	Cultivar	73731902	0.9718	11059785300	0.9423	20.69
M005	J. regia	Xinjiang, China	Cultivar	78055344	0.9788	11708301600	0.9577	21.9
M006	J. regia	Xinjiang, China	Cultivar	75388516	0.9782	11308277400	0.9577	21.15
M007	J. regia	Xinjiang, China	Cultivar	67035036	0.9761	10055255400	0.9531	18.81
M008	J. regia	Xinjiang, China	Cultivar	146008972	0.9793	21901345800	0.959	40.96
M009	J. regia	Xinjiang, China	Cultivar	84781092	0.9763	12717163800	0.9568	23.78
M010	J. regia	Xinjiang, China	Cultivar	101422530	0.9793	15213379500	0.9614	28.45
M011	J. regia	Xinjiang, China	Cultivar	91955738	0.9845	13793360700	0.968	25.8
M012	J. regia	Aksu, China	Ancient Landrace-Aksu_China	62391668	0.9499	9358750200	0.9201	17.5
M013	J. regia	Aksu, China	Ancient Landrace-Aksu_China	47366206	0.9455	7104930900	0.9153	13.29
M014	J. regia	Aksu, China	Ancient Landrace-Aksu_China	66712786	0.9617	10006917900	0.9355	18.72
M015	J. regia	Aksu, China	Ancient Landrace-Aksu_China	71677208	0.9578	10751581200	0.9278	20.11
M016	J. regia	Aksu, China	Ancient Landrace-Aksu_China	54530804	0.98	8179620600	0.9615	15.3
M017	J. regia	Aksu, China	Ancient Landrace-Aksu_China	73553656	0.9675	11033048400	0.9501	20.64
M018	J. regia	Aksu, China	Ancient Landrace-Aksu_China	68863122	0.9771	10329468300	0.9572	19.32
M019	J. regia	Aksu, China	Ancient Landrace-Aksu_China	71486954	0.9789	10723043100	0.9584	20.06
M020	J. regia	Aksu, China	Ancient Landrace-Aksu_China	75463828	0.9771	11319574200	0.9548	21.17
M021	J. regia	Aksu, China	Ancient Landrace-Aksu_China	51183168	0.978	7677475200	0.9568	14.36
M022	J. regia	Aksu, China	Ancient Landrace-Aksu_China	64772854	0.9772	9715928100	0.9556	18.17
M023	J. regia	Aksu, China	Ancient Landrace-Aksu_China	64739130	0.9758	9710869500	0.9541	18.16
M024	J. regia	Aksu, China	Ancient Landrace-Aksu_China	76338984	0.9573	11450847600	0.9331	21.42
M025	J. regia	Aksu, China	Ancient Landrace-Aksu_China	65925292	0.967	9888793800	0.9485	18.5
M026	J. regia	Aksu, China	Ancient Landrace-Aksu_China	59386018	0.9786	8907902700	0.9615	16.66
M027	J. regia	Aksu, China	Ancient Landrace-Aksu_China	64474382	0.9628	9671157300	0.9354	18.09
M028	J. regia	Aksu, China	Ancient Landrace-Aksu_China	66066570	0.9839	9909985500	0.9687	18.53
M029	J. regia	Aksu, China	Ancient Landrace-Aksu_China	63731642	0.9768	9559746300	0.956	17.88
M030	J. regia	Aksu, China	Ancient Landrace-Aksu_China	65515894	0.9746	9827384100	0.9512	18.38
M031	J. regia	Aksu, China	Ancient Landrace-Aksu_China	76146490	0.9774	11421973500	0.9575	21.36
M032	J. regia	Aksu, China	Ancient Landrace-Aksu_China	56872586	0.931	8530887900	0.892	15.96
M033	J. regia	Aksu, China	Ancient Landrace-Aksu_China	68159274	0.9689	10223891100	0.9418	19.12
M034	J. regia	Aksu, China	Ancient Landrace-Aksu_China	61451376	0.9689	9217706400	0.9404	17.24
M035	J. regia	Aksu, China	Ancient Landrace-Aksu_China	58326226	0.9666	8748933900	0.9393	16.36
M036	J. regia	Aksu, China	Ancient Landrace-Aksu_China	57242136	0.9638	8586320400	0.9377	16.06
M037	J. regia	Aksu, China	Ancient Landrace-Aksu_China	71111050	0.9581	10666657500	0.9301	19.95
M038	J. regia	Aksu, China	Ancient Landrace-Aksu_China	65161704	0.9676	9774255600	0.9419	18.28
M039	J. regia	Aksu, China	Ancient Landrace-Aksu_China	70279032	0.9486	10541854800	0.9186	19.72
M040	J. regia	Aksu, China	Ancient Landrace-Aksu_China	68129770	0.9465	10219465500	0.9125	19.11
M041	J. regia	Aksu, China	Ancient Landrace-Aksu_China	75993042	0.9537	11398956300	0.9242	21.32
M042	J. regia	Aksu, China	Ancient Landrace-Aksu_China	74796546	0.9482	11219481900	0.9172	20.98
M043	J. regia	Aksu, China	Ancient Landrace-Aksu_China	76214168	0.9475	11432125200	0.9132	21.38
M044	J. regia	Aksu, China	Ancient Landrace-Aksu_China	68406388	0.943	10260958200	0.9109	19.19
M045	J. regia	Aksu, China	Ancient Landrace-Aksu_China	70209604	0.9278	10531440600	0.8961	19.7
M046	J. regia	Aksu, China	Ancient Landrace-Aksu_China	63539464	0.9698	9530919600	0.9442	17.83
M047	J. regia	Aksu, China	Ancient Landrace-Aksu_China	64508380	0.9781	9676257000	0.9578	18.1
M048	J. regia	Aksu, China	Ancient Landrace-Aksu_China	73117462	0.9704	10967619300	0.9496	20.51
M049	J. regia	Aksu, China	Ancient Landrace-Aksu_China	70488516	0.9548	10573277400	0.9268	19.78
M050	J. regia	Aksu, China	Ancient Landrace-Aksu_China	75952544	0.9441	11392881600	0.9102	21.31
M051	J. regia	Aksu, China	Ancient Landrace-Aksu_China	60719200	0.9384	9107880000	0.9041	17.03
M052	J. regia	Aksu, China	Ancient Landrace-Aksu_China	66991888	0.9707	10048783200	0.9472	18.79
M053	J. regia	Aksu, China	Ancient Landrace-Aksu_China	68864298	0.9657	10329644700	0.9357	19.32
M054	J. regia	Aksu, China	Ancient Landrace-Aksu_China	63162144	0.9747	9474321600	0.9536	17.72
M055	J. regia	Aksu, China	Ancient Landrace-Aksu_China	78440274	0.9718	11766041100	0.9452	22.01
M056	J. regia	Aksu, China	Ancient Landrace-Aksu_China	69541748	0.9624	10431262200	0.9354	19.51
M057	J. regia	Aksu, China	Ancient Landrace-Aksu_China	68660090	0.9641	10299013500	0.9378	19.26
M058	J. regia	Aksu, China	Ancient Landrace-Aksu_China	57346754	0.9806	8602013100	0.9624	16.09
M059	J. regia	Aksu, China	Ancient Landrace-Aksu_China	68436578	0.9776	10265486700	0.9597	19.2
M060	J. regia	Aksu, China	Ancient Landrace-Aksu_China	63600098	0.9786	9540014700	0.9604	17.84
M061	J. regia	Aksu, China	Ancient Landrace-Aksu_China	67881290	0.9831	10182193500	0.9657	19.04
M062	J. regia	Aksu, China	Ancient Landrace-Aksu_China	62353834	0.9769	9353075100	0.9574	17.49
M063	J. regia	Aksu, China	Ancient Landrace-Aksu_China	69533812	0.9808	10430071800	0.9623	19.51
M064	J. regia	Aksu, China	Ancient Landrace-Aksu_China	63246366	0.9838	9486954900	0.9665	17.74
M065	J. regia	Aksu, China	Ancient Landrace-Aksu_China	56139682	0.9784	8420952300	0.9611	15.75
M066	J. regia	Aksu, China	Ancient Landrace-Aksu_China	84830104	0.971	12724515600	0.9464	23.8
M067	J. regia	Aksu, China	Ancient Landrace-Aksu_China	62737436	0.9706	9410615400	0.9462	17.6
M068	J. regia	Aksu, China	Ancient Landrace-Aksu_China	60175058	0.9713	9026258700	0.9479	16.88
M069	J. regia	Aksu, China	Ancient Landrace-Aksu_China	72975302	0.973	10946295300	0.9475	20.47
M070	J. regia	Aksu, China	Ancient Landrace-Aksu_China	61264454	0.9791	9189668100	0.9592	17.19
M071	J. regia	Aksu, China	Ancient Landrace-Aksu_China	81015970	0.98	12152395500	0.9605	22.73
M072	J. regia	Aksu, China	Ancient Landrace-Aksu_China	70657762	0.9699	10598664300	0.9413	19.82
M073	J. regia	Aksu, China	Ancient Landrace-Aksu_China	70723594	0.9667	10608539100	0.9396	19.84
M074	J. regia	Aksu, China	Ancient Landrace-Aksu_China	54023242	0.968	8103486300	0.9403	15.16
M075	J. regia	Aksu, China	Ancient Landrace-Aksu_China	69578848	0.9697	10436827200	0.946	19.52
M076	J. regia	Aksu, China	Ancient Landrace-Aksu_China	55100550	0.9646	8265082500	0.9395	15.46
M077	J. regia	Aksu, China	Ancient Landrace-Aksu_China	96289634	0.9704	14443445100	0.9532	27.01
M078	J. regia	Hotan, China	Ancient Landrace-Hotan_China	65760698	0.9684	9864104700	0.9421	18.45
M079	J. regia	Hotan, China	Ancient Landrace-Hotan_China	81834076	0.9634	12275111400	0.9382	22.96
M080	J. regia	Hotan, China	Ancient Landrace-Hotan_China	81011964	0.9609	12151794600	0.9322	22.73
M081	J. regia	Hotan, China	Ancient Landrace-Hotan_China	72493420	0.9692	10874013000	0.9452	20.34
M082	J. regia	Hotan, China	Ancient Landrace-Hotan_China	62466334	0.9736	9369950100	0.9529	17.52
M083	J. regia	Hotan, China	Ancient Landrace-Hotan_China	68951564	0.9746	10342734600	0.9504	19.34
M084	J. regia	Hotan, China	Ancient Landrace-Hotan_China	88539038	0.977	13280855700	0.9544	24.84
M085	J. regia	Hotan, China	Ancient Landrace-Hotan_China	79374952	0.9566	11906242800	0.9281	22.27
M086	J. regia	Hotan, China	Ancient Landrace-Hotan_China	73862334	0.9677	11079350100	0.9425	20.72
M087	J. regia	Hotan, China	Ancient Landrace-Hotan_China	71441180	0.9703	10716177000	0.9492	20.04
M088	J. regia	Hotan, China	Ancient Landrace-Hotan_China	65497638	0.9713	9824645700	0.9526	18.38
M089	J. regia	Hotan, China	Ancient Landrace-Hotan_China	71977654	0.9687	10796648100	0.9455	20.19
M090	J. regia	Hotan, China	Ancient Landrace-Hotan_China	55841404	0.9684	8376210600	0.9452	15.67
M091	J. regia	Hotan, China	Ancient Landrace-Hotan_China	62720684	0.9596	9408102600	0.9347	17.6
M092	J. regia	Hotan, China	Ancient Landrace-Hotan_China	81275202	0.9675	12191280300	0.9492	22.8
M093	J. regia	Hotan, China	Ancient Landrace-Hotan_China	60115794	0.974	9017369100	0.952	16.87
M094	J. regia	Hotan, China	Ancient Landrace-Hotan_China	67507422	0.9675	10126113300	0.943	18.94
M095	J. regia	Hotan, China	Ancient Landrace-Hotan_China	67553656	0.9733	10133048400	0.9532	18.95
M096	J. regia	Hotan, China	Ancient Landrace-Hotan_China	78817332	0.9601	11822599800	0.9304	22.11
M097	J. regia	Hotan, China	Ancient Landrace-Hotan_China	73832244	0.9708	11074836600	0.9433	20.71
M098	J. regia	Hotan, China	Ancient Landrace-Hotan_China	68435578	0.9732	10265336700	0.9486	19.2
M099	J. regia	Hotan, China	Ancient Landrace-Hotan_China	74635892	0.9639	11195383800	0.9428	20.94
M100	J. regia	Hotan, China	Ancient Landrace-Hotan_China	69703518	0.9663	10455527700	0.9394	19.56
M101	J. regia	Hotan, China	Ancient Landrace-Hotan_China	60327990	0.9737	9049198500	0.9503	16.92
M102	J. regia	Hotan, China	Ancient Landrace-Hotan_China	76957958	0.9734	11543693700	0.9533	21.59
M103	J. regia	Hotan, China	Ancient Landrace-Hotan_China	67758156	0.9661	10163723400	0.9452	19.01
M104	J. regia	Hotan, China	Ancient Landrace-Hotan_China	68695080	0.9659	10304262000	0.9373	19.27
M105	J. regia	Hotan, China	Ancient Landrace-Hotan_China	65833774	0.9684	9875066100	0.9477	18.47
M106	J. regia	Hotan, China	Ancient Landrace-Hotan_China	69671382	0.9599	10450707300	0.9352	19.55
M107	J. regia	Hotan, China	Ancient Landrace-Hotan_China	78593258	0.9728	11788988700	0.9505	22.05
M108	J. regia	Hotan, China	Ancient Landrace-Hotan_China	68266180	0.9765	10239927000	0.9547	19.15
M109	J. regia	Hotan, China	Ancient Landrace-Hotan_China	66596750	0.9775	9989512500	0.954	18.68
M110	J. regia	Hotan, China	Ancient Landrace-Hotan_China	68734050	0.9771	10310107500	0.9548	19.28
M111	J. regia	Hotan, China	Ancient Landrace-Hotan_China	68499894	0.9646	10274984100	0.9373	19.22
M112	J. regia	Hotan, China	Ancient Landrace-Hotan_China	53327676	0.9683	7999151400	0.94	14.96
M113	J. regia	Hotan, China	Ancient Landrace-Hotan_China	66419790	0.9623	9962968500	0.9349	18.63
M114	J. regia	Hotan, China	Ancient Landrace-Hotan_China	68178304	0.9584	10226745600	0.9307	19.13
M115	J. regia	Hotan, China	Ancient Landrace-Hotan_China	64844504	0.9547	9726675600	0.9255	18.19
M116	J. regia	Hotan, China	Ancient Landrace-Hotan_China	74337942	0.959	11150691300	0.931	20.86
M117	J. regia	Hotan, China	Ancient Landrace-Hotan_China	63084728	0.9641	9462709200	0.9367	17.7
M118	J. regia	Hotan, China	Ancient Landrace-Hotan_China	57907064	0.9607	8686059600	0.9337	16.25
M119	J. regia	Hotan, China	Ancient Landrace-Hotan_China	64589802	0.9577	9688470300	0.9291	18.12
M120	J. regia	Hotan, China	Ancient Landrace-Hotan_China	60211518	0.9557	9031727700	0.924	16.89
M121	J. regia	Hotan, China	Ancient Landrace-Hotan_China	74413078	0.968	11161961700	0.9409	20.88
M122	J. regia	Hotan, China	Ancient Landrace-Hotan_China	80303484	0.9627	12045522600	0.9345	22.53
M123	J. regia	Hotan, China	Ancient Landrace-Hotan_China	65811844	0.9597	9871776600	0.9332	18.46
M124	J. regia	Hotan, China	Ancient Landrace-Hotan_China	68352372	0.9636	10252855800	0.9327	19.18
M125	J. regia	Hotan, China	Ancient Landrace-Hotan_China	57188296	0.9661	8578244400	0.9397	16.04
M126	J. regia	Hotan, China	Ancient Landrace-Hotan_China	56686844	0.9626	8503026600	0.9361	15.9
M127	J. regia	Hotan, China	Ancient Landrace-Hotan_China	54159520	0.9591	8123928000	0.9295	15.19
M128	J. regia	Hotan, China	Ancient Landrace-Hotan_China	67846278	0.9622	10176941700	0.9328	19.03
M129	J. regia	Hotan, China	Ancient Landrace-Hotan_China	64601172	0.9295	9690175800	0.8914	18.12
M130	J. regia	Hotan, China	Ancient Landrace-Hotan_China	74008426	0.9558	11101263900	0.927	20.76
M131	J. regia	Hotan, China	Ancient Landrace-Hotan_China	70889538	0.96	10633430700	0.9322	19.89
M132	J. regia	Hotan, China	Ancient Landrace-Hotan_China	69231750	0.9598	10384762500	0.9317	19.42
M133	J. regia	Hotan, China	Ancient Landrace-Hotan_China	69460140	0.9582	10419021000	0.9292	19.49
M134	J. regia	Hotan, China	Ancient Landrace-Hotan_China	76468164	0.9514	11470224600	0.922	21.45
M135	J. regia	Hotan, China	Ancient Landrace-Hotan_China	65507884	0.9448	9826182600	0.9094	18.38
M136	J. regia	Hotan, China	Ancient Landrace-Hotan_China	74283248	0.9571	11142487200	0.9283	20.84
M137	J. regia	Hotan, China	Ancient Landrace-Hotan_China	66582024	0.9586	9987303600	0.9273	18.68
M138	J. regia	Hotan, China	Ancient Landrace-Hotan_China	62492258	0.961	9373838700	0.9341	17.53
M139	J. regia	Hotan, China	Ancient Landrace-Hotan_China	72185716	0.963	10827857400	0.9357	20.25
M140	J. regia	Hotan, China	Ancient Landrace-Hotan_China	64517238	0.9696	9677585700	0.9429	18.1
M141	J. regia	Hotan, China	Ancient Landrace-Hotan_China	66582736	0.9572	9987410400	0.9275	18.68
M142	J. regia	Hotan, China	Ancient Landrace-Hotan_China	55767478	0.9684	8365121700	0.9428	15.65
M143	J. regia	Hotan, China	Ancient Landrace-Hotan_China	63173034	0.9718	9475955100	0.9472	17.72
M144	J. regia	Hotan, China	Ancient Landrace-Hotan_China	62610044	0.9521	9391506600	0.9223	17.56
M145	J. regia	Hotan, China	Ancient Landrace-Hotan_China	71873256	0.9614	10780988400	0.9356	20.16
M146	J. regia	Hotan, China	Ancient Landrace-Hotan_China	78335550	0.964	11750332500	0.9323	21.98
M147	J. regia	Hotan, China	Ancient Landrace-Hotan_China	79731454	0.9656	11959718100	0.9332	22.37
M148	J. regia	Hotan, China	Ancient Landrace-Hotan_China	73684232	0.9547	11052634800	0.9226	20.67
M149	J. regia	Hotan, China	Ancient Landrace-Hotan_China	73198922	0.9624	10979838300	0.9325	20.54
M150	J. regia	Hotan, China	Ancient Landrace-Hotan_China	69202142	0.9558	10380321300	0.9261	19.41
M151	J. regia	Hotan, China	Ancient Landrace-Hotan_China	71466308	0.9651	10719946200	0.9389	20.05
M152	J. regia	Hotan, China	Ancient Landrace-Hotan_China	76268338	0.9654	11440250700	0.9387	21.4
M153	J. regia	Hotan, China	Ancient Landrace-Hotan_China	79576078	0.9605	11936411700	0.9352	22.32
M154	J. regia	Hotan, China	Ancient Landrace-Hotan_China	75891176	0.9622	11383676400	0.9369	21.29
M155	J. regia	Hotan, China	Ancient Landrace-Hotan_China	75929660	0.9618	11389449000	0.9329	21.3
M156	J. regia	Hotan, China	Ancient Landrace-Hotan_China	76224570	0.9652	11433685500	0.941	21.38
M157	J. regia	Hotan, China	Ancient Landrace-Hotan_China	56625290	0.9616	8493793500	0.9334	15.89
M158	J. regia	Kashi, China	Ancient Landrace-Kashi_China	71156762	0.9575	10673514300	0.928	19.96
M159	J. regia	Kashi, China	Ancient Landrace-Kashi_China	69610830	0.9672	10441624500	0.9425	19.53
M160	J. regia	Kashi, China	Ancient Landrace-Kashi_China	69578656	0.9644	10436798400	0.9368	19.52
M161	J. regia	Kashi, China	Ancient Landrace-Kashi_China	61756580	0.9589	9263487000	0.9296	17.33
M162	J. regia	Kashi, China	Ancient Landrace-Kashi_China	63219374	0.9579	9482906100	0.9385	17.74
M163	J. regia	Kashi, China	Ancient Landrace-Kashi_China	62882692	0.9627	9432403800	0.9433	17.64
M164	J. regia	Kashi, China	Ancient Landrace-Kashi_China	78615342	0.9647	11792301300	0.9381	22.06
M165	J. regia	Kashi, China	Ancient Landrace-Kashi_China	72448378	0.9748	10867256700	0.9542	20.33
M166	J. regia	Kashi, China	Ancient Landrace-Kashi_China	70365674	0.9689	10554851100	0.9409	19.74
M167	J. regia	Kashi, China	Ancient Landrace-Kashi_China	87514702	0.9734	13127205300	0.9504	24.55
M168	J. regia	Kashi, China	Ancient Landrace-Kashi_China	74904796	0.9707	11235719400	0.9522	21.01
M169	J. regia	Kashi, China	Ancient Landrace-Kashi_China	77828604	0.9775	11674290600	0.963	21.83
M170	J. regia	Kashi, China	Ancient Landrace-Kashi_China	71336512	0.9697	10700476800	0.9481	20.01
M171	J. regia	Kashi, China	Ancient Landrace-Kashi_China	53614262	0.966	8042139300	0.9355	15.04
M172	J. regia	Kashi, China	Ancient Landrace-Kashi_China	62521872	0.9681	9378280800	0.9408	17.54
M173	J. regia	Kashi, China	Ancient Landrace-Kashi_China	69360092	0.9693	10404013800	0.9427	19.46
M174	J. regia	Kashi, China	Ancient Landrace-Kashi_China	69996726	0.9706	10499508900	0.9469	19.64
M175	J. regia	Kashi, China	Ancient Landrace-Kashi_China	74535030	0.9691	11180254500	0.943	20.91
M176	J. regia	Kashi, China	Ancient Landrace-Kashi_China	67057320	0.9711	10058598000	0.9472	18.81
M177	J. regia	Kashi, China	Ancient Landrace-Kashi_China	64262674	0.9648	9639401100	0.9378	18.03
M178	J. regia	Kashi, China	Ancient Landrace-Kashi_China	72986158	0.9704	10947923700	0.944	20.48
M179	J. regia	Kashi, China	Ancient Landrace-Kashi_China	56590502	0.966	8488575300	0.9399	15.88
M180	J. regia	Kashi, China	Ancient Landrace-Kashi_China	74125440	0.961	11118816000	0.9351	20.8
M181	J. regia	Kashi, China	Ancient Landrace-Kashi_China	75596172	0.9709	11339425800	0.9462	21.21
M182	J. regia	Kashi, China	Ancient Landrace-Kashi_China	73226512	0.9724	10983976800	0.9482	20.54
M183	J. regia	Kashi, China	Ancient Landrace-Kashi_China	71614268	0.9702	10742140200	0.9508	20.09
M184	J. regia	Kashi, China	Ancient Landrace-Kashi_China	48743962	0.9637	7311594300	0.9354	13.67
M185	J. regia	Kashi, China	Ancient Landrace-Kashi_China	74603314	0.9621	11190497100	0.937	20.93
M186	J. regia	Kashi, China	Ancient Landrace-Kashi_China	67584076	0.9669	10137611400	0.94	18.96
M187	J. regia	Kashi, China	Ancient Landrace-Kashi_China	77804196	0.9181	11670629400	0.8959	21.83
M188	J. regia	Kashi, China	Ancient Landrace-Kashi_China	79470052	0.9614	11920507800	0.94	22.29
M189	J. regia	Kashi, China	Ancient Landrace-Kashi_China	74952802	0.9717	11242920300	0.9525	21.03
M190	J. regia	Kashi, China	Ancient Landrace-Kashi_China	69457386	0.9731	10418607900	0.9538	19.49
M191	J. regia	Kashi, China	Ancient Landrace-Kashi_China	70028824	0.957	10504323600	0.9274	19.65
M192	J. regia	Kashi, China	Ancient Landrace-Kashi_China	52761898	0.9612	7914284700	0.9333	14.8
M193	J. regia	Kashi, China	Ancient Landrace-Kashi_China	72743724	0.9549	10911558600	0.9261	20.41
M194	J. regia	Kashi, China	Ancient Landrace-Kashi_China	71246436	0.9603	10686965400	0.9319	19.99
M195	J. regia	Kashi, China	Ancient Landrace-Kashi_China	53346264	0.9694	8001939600	0.9422	14.97
M196	J. regia	Kashi, China	Ancient Landrace-Kashi_China	77591268	0.9632	11638690200	0.935	21.77
M197	J. regia	Kashi, China	Ancient Landrace-Kashi_China	81755856	0.9672	12263378400	0.9419	22.94
M198	J. regia	Kashi, China	Ancient Landrace-Kashi_China	76374022	0.9657	11456103300	0.9391	21.43
M199	J. regia	Kashi, China	Ancient Landrace-Kashi_China	79144936	0.9665	11871740400	0.9376	22.2
M200	J. regia	Kashi, China	Ancient Landrace-Kashi_China	68310748	0.9521	10246612200	0.9197	19.16
M201	J. regia	Kashi, China	Ancient Landrace-Kashi_China	68289698	0.9512	10243454700	0.9215	19.16
M202	J. regia	Kashi, China	Ancient Landrace-Kashi_China	69994476	0.9593	10499171400	0.9326	19.64
M203	J. regia	Kashi, China	Ancient Landrace-Kashi_China	73170938	0.9693	10975640700	0.9436	20.53
M204	J. regia	Kashi, China	Ancient Landrace-Kashi_China	59218102	0.9652	8882715300	0.9365	16.61
M205	J. nigra		Outgroup	85212686	0.8983	12781902900	0.8079	23.91
M206	J. hopeiensis		Outgroup	77473820	0.975	11621073000	0.9134	21.73
M207	Carya illinoinensis		Outgroup	89826074	0.8248	13473911100	0.5434	25.2
M208	J. regia	Guizhou, China	Wild accession	109636204	0.9537	16445430600	0.9163	30.76
M209	J. regia	Guizhou, China	Wild accession	109753836	0.9552	16463075400	0.9193	30.79
M210	J. regia	Middle-East	Wild accession	85912554	0.9604	12886883100	0.9442	24.1
M211	J. regia	Middle-East	Wild accession	96282412	0.9539	14442361800	0.9345	27.01
M212	J. regia	Middle-East	Wild accession	82638670	0.9596	12395800500	0.9389	23.18
M213	J. regia	Middle-East	Wild accession	93899168	0.9578	14084875200	0.9353	26.34
M214	J. regia	Middle-East	Wild accession	93669338	0.9719	14050400700	0.9568	26.28
M215	J. regia	Middle-East	Wild accession	99548672	0.7759	14932300800	0.7591	27.93
M216	J. regia	Middle-East	Wild accession	82745240	0.9642	12411786000	0.9441	23.21
M217	J. regia	Middle-East	Wild accession	77565236	0.9609	11634785400	0.9413	21.76
M218	J. regia	Middle-East	Wild accession	92678752	0.9327	13901812800	0.9083	26
M219	J. regia	Middle-East	Wild accession	92741762	0.9747	13911264300	0.9504	26.02
M220	J. regia	Middle-East	Wild accession	103873426	0.9637	15581013900	0.9408	29.14
M221	J. regia	Middle-East	Wild accession	95340948	0.9669	14301142200	0.9469	26.75
M222	J. regia	Middle-East	Wild accession	103408334	0.9877	15511250100	0.9704	29.01
M223	J. regia	Middle-East	Wild accession	86470760	0.979	12970614000	0.9557	24.26
M224	J. regia	Shanxi, China	Wild accession	83053876	0.9389	12458081400	0.9044	23.3
M225	J. regia	Shanxi, China	Wild accession	86015758	0.9183	12867936912	0.8915	24.07
M226	J. regia	Shanxi, China	Wild accession	81220450	0.9271	12183067500	0.8967	22.79
M227	J. regia	Sichuan, China	Wild accession	72794666	0.9292	10919199900	0.9105	20.42
M228	J. regia	Sichuan, China	Wild accession	87402898	0.9634	13110434700	0.9429	24.52
M229	J. regia	Sichuan, China	Wild accession	100656800	0.9533	15087305064	0.9275	28.22
M230	J. regia	Yili, China	Wild accession	72022368	0.9669	10803355200	0.946	20.21
M231	J. regia	Yili, China	Wild accession	67381306	0.9592	10107195900	0.9367	18.9
M232	J. regia	Yili, China	Wild accession	63361288	0.9776	9504193200	0.9582	17.78
M233	J. regia	Yili, China	Wild accession	70102296	0.9412	10515344400	0.9195	19.67
M234	J. regia	Yili, China	Wild accession	51516758	0.9675	7727513700	0.941	14.45
M235	J. regia	Yili, China	Wild accession	56334434	0.96	8450165100	0.9374	15.8
M236	J. regia	Yili, China	Wild accession	78603702	0.9566	11790555300	0.935	22.05
M237	J. regia	Yili, China	Wild accession	81403484	0.9731	12210522600	0.9505	22.84
M238	J. regia	Yili, China	Wild accession	79184258	0.9664	11877638700	0.9443	22.21
M239	J. regia	Yili, China	Wild accession	64958118	0.9555	9743717700	0.9331	18.22
M240	J. regia	Yili, China	Wild accession	71643220	0.9628	10746483000	0.9421	20.1
M241	J. regia	Yili, China	Wild accession	66068456	0.9484	9910268400	0.925	18.54
M242	J. regia	Yili, China	Wild accession	73467450	0.9676	11020117500	0.9465	20.61
M243	J. regia	Yili, China	Wild accession	77932794	0.9597	11689919100	0.9328	21.86
M244	J. regia	Yili, China	Wild accession	65319436	0.9747	9797915400	0.9536	18.33
M245	J. regia	Yili, China	Wild accession	88296414	0.9614	13244462100	0.9393	24.77
M246	J. regia	Yili, China	Wild accession	52869594	0.9675	7930439100	0.9463	14.83
M247	J. regia	Yili, China	Wild accession	71736970	0.9716	10760545500	0.9527	20.13
M248	J. regia	Yili, China	Wild accession	65904596	0.947	9885689400	0.923	18.49
M249	J. regia	Yili, China	Wild accession	63826458	0.9651	9573968700	0.942	17.91
M250	J. regia	Yili, China	Wild accession	63602226	0.9716	9540333900	0.9491	17.84
M251	J. regia	Yili, China	Wild accession	49173880	0.9575	7376082000	0.9371	13.8
M252	J. regia	Yili, China	Wild accession	52211910	0.9715	7831786500	0.9548	14.65
M253	J. regia	Yili, China	Wild accession	65393828	0.9673	9809074200	0.9467	18.35
M254	J. regia	Yili, China	Wild accession	84478018	0.957	12671702700	0.9323	23.7
M255	J. regia	Yili, China	Wild accession	75275522	0.9553	11291328300	0.9299	21.12
M256	J. regia	Yili, China	Wild accession	68802498	0.9647	10320374700	0.943	19.3
M257	J. regia	Yili, China	Wild accession	70534714	0.9387	10580207100	0.916	19.79
M258	J. regia	Yili, China	Wild accession	73062200	0.9652	10959330000	0.9415	20.5
M259	J. regia	Yili, China	Wild accession	67282612	0.9643	10092391800	0.94	18.88
M260	J. regia	Yili, China	Wild accession	72029764	0.9796	10804464600	0.9603	20.21
M261	J. regia	Yili, China	Wild accession	51280914	0.9616	7692137100	0.9382	14.39
M262	J. regia	Yili, China	Wild accession	56780444	0.9592	8517066600	0.9296	15.93
M263	J. regia	Yili, China	Wild accession	78077330	0.977	11711599500	0.9567	21.9
M264	J. regia	Yili, China	Wild accession	65541128	0.9617	9831169200	0.9404	18.39
M265	J. regia	Yili, China	Wild accession	67648660	0.9453	10147299000	0.9248	18.98
M266	J. regia	Yili, China	Wild accession	81304242	0.9672	12195636300	0.9464	22.81
M267	J. regia	Yili, China	Wild accession	67295238	0.9687	10094285700	0.9498	18.88
M268	J. regia	Yili, China	Wild accession	63624076	0.9769	9543611400	0.9564	17.85
M269	J. regia	Yili, China	Wild accession	71193148	0.9617	10678972200	0.9437	19.97
M270	J. regia	Yili, China	Wild accession	51571162	0.9633	7735674300	0.9349	14.47
M271	J. regia	Yili, China	Wild accession	68445776	0.9689	10266866400	0.9477	19.2
M272	J. regia	Yili, China	Wild accession	81312178	0.9738	12196826700	0.9479	22.81
M273	J. regia	Yili, China	Wild accession	80858986	0.978	12128847900	0.9589	22.68
M274	J. regia	Yili, China	Wild accession	77278518	0.9746	11591777700	0.9533	21.68
M275	J. regia	Yili, China	Wild accession	45129552	0.976	6769432800	0.956	12.66
M276	J. regia	Yili, China	Wild accession	62789678	0.9412	9418451700	0.9155	17.62
M277	J. regia	Yili, China	Wild accession	73734736	0.958	11060210400	0.9346	20.69
M278	J. regia	Yili, China	Wild accession	79438710	0.9726	11915806500	0.9517	22.29
M279	J. regia	Yili, China	Wild accession	72783996	0.9669	10917599400	0.9408	20.42
M280	J. regia	Yili, China	Wild accession	81960246	0.9728	12294036900	0.9525	22.99
M281	J. regia	Yunnan, China	Wild accession	85795606	0.9318	12869340900	0.8938	24.07
M282	J. regia	Yunnan, China	Wild accession	92048848	0.9672	13807327200	0.9394	25.82

## Sheet: S2
Table S2. Whole-genome nucleotide diversity among walnut accessions of different groups.
Walnut groups	InDel number	SNP number	θw	θπ	Tajima’s D
All (282)	2879557	11883354	0.00343967	0.00553885	1.70785
Wild (75)	2638795	11279678	0.00408214	0.00487131	0.559292
Wild-Southwest_China (10)	1865454	8858165	0.00494701	0.00633938	1.11196
Wild-Yili_China (51)	987085	4985138	0.00138201	0.00281276	2.54482
Wild-MiddleEast (14)	1813066	9120166	0.00468991	0.00567002	0.717465
Ancient Landrace (193)	1923500	9962785	0.00300554	0.00516345	2.05119
Ancient Landrace-Kashi_China (47)	1690633	9296454	0.00355243	0.00504825	1.33341
Ancient Landrace-Hotan_China (80)	1769742	9519784	0.00330166	0.00503562	1.58517
Ancient Landrace-Aksu_China (66)	1671497	9154896	0.00333487	0.00495169	1.50223
Cultivar-Xinjiang, China (11)	1423478	8315742	0.00446052	0.00528382	0.669379
Outgroup (3)	62313	1167755	0.00108854	0.00115668	0.472428

## Sheet: S3
Table S3. Genomic regions contributing to genetic differentiation between wild walnuts from Yili, Xinjiang and ancient landraces in Xinjiang.
Chromosome	Start	End	Width	Support method
Jr1D	250000	270000	20001	FST
Jr1D	280000	330000	50001	FST
Jr1D	455000	470000	15001	FST
Jr1D	660000	675000	15001	FST
Jr1D	955000	965000	10001	FST
Jr1D	1335000	1345000	10001	FST
Jr1D	2240000	2250000	10001	FST
Jr1D	2545000	2565000	20001	Tajima’s D
Jr1D	3600000	3620000	20001	FST/ROD
Jr1D	4145000	4155000	10001	ROD
Jr1D	4245000	4260000	15001	ROD
Jr1D	5435000	5460000	25001	FST
Jr1D	5605000	5620000	15001	FST
Jr1D	5845000	5860000	15001	ROD
Jr1D	6555000	6575000	20001	ROD
Jr1D	6585000	6600000	15001	ROD
Jr1D	8785000	8800000	15001	FST
Jr1D	8805000	8815000	10001	FST
Jr1D	9805000	9815000	10001	FST
Jr1D	10155000	10165000	10001	FST
Jr1D	10420000	10450000	30001	FST
Jr1D	11355000	11370000	15001	FST
Jr1D	12955000	12975000	20001	ROD
Jr1D	13675000	13695000	20001	ROD/Tajima’s D
Jr1D	14095000	14140000	45001	ROD
Jr1D	15915000	15930000	15001	FST
Jr1D	16325000	16340000	15001	ROD/Tajima’s D
Jr1D	17130000	17145000	15001	FST
Jr1D	17150000	17160000	10001	FST
Jr1D	17165000	17205000	40001	FST
Jr1D	17215000	17225000	10001	ROD
Jr1D	18345000	18375000	30001	ROD
Jr1D	18695000	18705000	10001	ROD
Jr1D	22070000	22080000	10001	Tajima’s D
Jr1D	22505000	22515000	10001	Tajima’s D
Jr1D	22610000	22620000	10001	Tajima’s D
Jr1D	22625000	22645000	20001	Tajima’s D
Jr1D	23715000	23730000	15001	ROD
Jr1D	24110000	24120000	10001	FST
Jr1D	26080000	26100000	20001	Tajima’s D
Jr1D	26240000	26250000	10001	ROD
Jr1D	28240000	28295000	55001	FST
Jr1D	30100000	30115000	15001	FST
Jr1D	35045000	35070000	25001	FST
Jr1D	35440000	35455000	15001	Tajima’s D
Jr1D	36345000	36360000	15001	ROD
Jr1D	38115000	38125000	10001	ROD
Jr1D	46300000	46310000	10001	FST
Jr1D	46320000	46350000	30001	FST/Tajima’s D
Jr1D	46380000	46400000	20001	FST
Jr1D	46595000	46610000	15001	Tajima’s D
Jr1D	48425000	48440000	15001	ROD
Jr1D	48785000	48795000	10001	FST
Jr1D	49240000	49255000	15001	FST
Jr1D	51605000	51625000	20001	FST
Jr1D	51675000	51695000	20001	FST/ROD
Jr1D	51740000	51775000	35001	FST
Jr1D	51800000	51830000	30001	FST/ROD
Jr1S	385000	400000	15001	ROD
Jr1S	1950000	1965000	15001	ROD
Jr1S	2395000	2405000	10001	FST
Jr1S	4385000	4400000	15001	ROD
Jr1S	6310000	6325000	15001	ROD
Jr1S	6475000	6490000	15001	FST
Jr1S	6625000	6640000	15001	Tajima’s D
Jr1S	6670000	6680000	10001	Tajima’s D
Jr1S	6980000	6990000	10001	ROD
Jr1S	7050000	7095000	45001	FST/Tajima’s D
Jr1S	7135000	7160000	25001	ROD/Tajima’s D
Jr1S	7170000	7295000	125001	FST/ROD/Tajima’s D
Jr1S	7340000	7375000	35001	ROD/Tajima’s D
Jr1S	9805000	9860000	55001	Tajima’s D
Jr1S	11945000	11980000	35001	Tajima’s D
Jr1S	12055000	12075000	20001	Tajima’s D
Jr1S	12210000	12220000	10001	ROD/Tajima’s D
Jr1S	13320000	13340000	20001	ROD/Tajima’s D
Jr1S	13370000	13385000	15001	ROD/Tajima’s D
Jr1S	13845000	13855000	10001	Tajima’s D
Jr1S	14570000	14605000	35001	FST
Jr1S	14650000	14670000	20001	Tajima’s D
Jr1S	15620000	15645000	25001	ROD/Tajima’s D
Jr1S	15870000	15880000	10001	ROD/Tajima’s D
Jr1S	15990000	16000000	10001	ROD
Jr1S	16090000	16105000	15001	ROD
Jr1S	16795000	16805000	10001	Tajima’s D
Jr1S	17080000	17095000	15001	ROD
Jr1S	17100000	17115000	15001	Tajima’s D
Jr1S	17125000	17135000	10001	ROD
Jr1S	17155000	17175000	20001	ROD/Tajima’s D
Jr1S	17280000	17290000	10001	Tajima’s D
Jr1S	17310000	17330000	20001	Tajima’s D
Jr1S	18730000	18745000	15001	ROD
Jr1S	20175000	20185000	10001	ROD
Jr1S	21065000	21075000	10001	ROD
Jr1S	21245000	21255000	10001	ROD
Jr1S	23090000	23105000	15001	FST
Jr1S	23320000	23335000	15001	ROD
Jr1S	25350000	25365000	15001	FST
Jr1S	25500000	25515000	15001	FST
Jr1S	26735000	26745000	10001	Tajima’s D
Jr1S	27915000	27925000	10001	ROD/Tajima’s D
Jr2D	0	15000	15001	ROD
Jr2D	35000	50000	15001	ROD
Jr2D	60000	90000	30001	ROD
Jr2D	520000	530000	10001	FST
Jr2D	1655000	1665000	10001	FST
Jr2D	1670000	1685000	15001	FST
Jr2D	1885000	1895000	10001	FST
Jr2D	2625000	2655000	30001	FST/Tajima’s D
Jr2D	2695000	2715000	20001	FST
Jr2D	2795000	2835000	40001	FST/Tajima’s D
Jr2D	2945000	2960000	15001	ROD
Jr2D	3315000	3335000	20001	ROD/Tajima’s D
Jr2D	3340000	3390000	50001	ROD/Tajima’s D
Jr2D	3550000	3615000	65001	FST
Jr2D	3620000	3635000	15001	FST
Jr2D	3775000	3785000	10001	ROD
Jr2D	5020000	5045000	25001	ROD
Jr2D	5075000	5085000	10001	ROD
Jr2D	5135000	5150000	15001	ROD
Jr2D	5605000	5620000	15001	ROD
Jr2D	5640000	5655000	15001	FST
Jr2D	5820000	5835000	15001	FST
Jr2D	6040000	6065000	25001	FST
Jr2D	6600000	6615000	15001	Tajima’s D
Jr2D	6890000	6905000	15001	Tajima’s D
Jr2D	7015000	7025000	10001	Tajima’s D
Jr2D	7250000	7260000	10001	Tajima’s D
Jr2D	7665000	7685000	20001	ROD/Tajima’s D
Jr2D	7890000	7910000	20001	ROD/Tajima’s D
Jr2D	7970000	7985000	15001	ROD/Tajima’s D
Jr2D	8200000	8210000	10001	Tajima’s D
Jr2D	8910000	8920000	10001	Tajima’s D
Jr2D	9250000	9275000	25001	FST
Jr2D	10425000	10440000	15001	FST
Jr2D	11160000	11190000	30001	ROD
Jr2D	11555000	11570000	15001	FST
Jr2D	16260000	16270000	10001	Tajima’s D
Jr2D	17920000	17945000	25001	ROD/Tajima’s D
Jr2D	18000000	18010000	10001	ROD
Jr2D	18220000	18240000	20001	ROD/Tajima’s D
Jr2D	18385000	18415000	30001	Tajima’s D
Jr2D	18515000	18530000	15001	ROD
Jr2D	21555000	21585000	30001	Tajima’s D
Jr2D	27960000	27970000	10001	Tajima’s D
Jr2D	32355000	32410000	55001	ROD/Tajima’s D
Jr2D	33145000	33160000	15001	FST
Jr2D	38195000	38205000	10001	FST
Jr2D	38210000	38240000	30001	FST
Jr2D	38520000	38530000	10001	FST
Jr2D	39400000	39420000	20001	Tajima’s D
Jr2D	39610000	39620000	10001	ROD
Jr2D	40550000	40560000	10001	FST
Jr2D	40570000	40690000	120001	FST/Tajima’s D
Jr2D	40765000	40790000	25001	ROD/Tajima’s D
Jr2D	40820000	40830000	10001	ROD/Tajima’s D
Jr2D	40855000	40885000	30001	Tajima’s D
Jr2D	41660000	41670000	10001	Tajima’s D
Jr2D	41775000	41805000	30001	Tajima’s D
Jr2D	41895000	41950000	55001	ROD
Jr2D	42040000	42065000	25001	Tajima’s D
Jr2D	42605000	42615000	10001	FST
Jr2D	42630000	42645000	15001	FST
Jr2D	42655000	42670000	15001	ROD
Jr2D	43440000	43460000	20001	ROD/Tajima’s D
Jr2S	570000	585000	15001	Tajima’s D
Jr2S	1310000	1320000	10001	ROD
Jr2S	1790000	1800000	10001	ROD
Jr2S	1850000	1860000	10001	FST
Jr2S	2540000	2555000	15001	ROD
Jr2S	2840000	2855000	15001	ROD
Jr2S	2860000	2885000	25001	ROD
Jr2S	3205000	3215000	10001	FST
Jr2S	3220000	3250000	30001	FST
Jr2S	3255000	3265000	10001	FST
Jr2S	3270000	3285000	15001	FST
Jr2S	3325000	3335000	10001	ROD
Jr2S	3450000	3460000	10001	FST
Jr2S	5165000	5185000	20001	ROD/Tajima’s D
Jr2S	5430000	5445000	15001	ROD
Jr2S	5450000	5465000	15001	ROD
Jr2S	6035000	6075000	40001	ROD
Jr2S	6390000	6400000	10001	Tajima’s D
Jr2S	8415000	8430000	15001	FST
Jr2S	8455000	8475000	20001	FST
Jr2S	11085000	11110000	25001	Tajima’s D
Jr2S	11440000	11460000	20001	Tajima’s D
Jr2S	13435000	13445000	10001	ROD
Jr2S	16765000	16780000	15001	ROD
Jr2S	21590000	21605000	15001	ROD/Tajima’s D
Jr2S	23220000	23230000	10001	FST
Jr2S	30985000	31000000	15001	Tajima’s D
Jr2S	33565000	33590000	25001	Tajima’s D
Jr2S	33595000	33605000	10001	Tajima’s D
Jr2S	33990000	34000000	10001	FST
Jr2S	34725000	34740000	15001	ROD
Jr2S	35185000	35195000	10001	ROD
Jr2S	36020000	36030000	10001	ROD
Jr3D	0	25000	25001	ROD
Jr3D	30000	50000	20001	ROD
Jr3D	60000	75000	15001	ROD
Jr3D	130000	160000	30001	ROD
Jr3D	1210000	1220000	10001	ROD
Jr3D	2230000	2240000	10001	FST
Jr3D	3115000	3130000	15001	Tajima’s D
Jr3D	6090000	6100000	10001	ROD
Jr3D	10205000	10220000	15001	FST
Jr3D	10565000	10590000	25001	FST
Jr3D	10860000	10875000	15001	FST
Jr3D	10900000	10910000	10001	FST
Jr3D	11265000	11275000	10001	FST
Jr3D	11520000	11530000	10001	FST
Jr3D	11610000	11625000	15001	FST
Jr3D	12540000	12570000	30001	FST
Jr3D	13325000	13335000	10001	Tajima’s D
Jr3D	13355000	13380000	25001	ROD/Tajima’s D
Jr3D	13785000	13890000	105001	FST/Tajima’s D
Jr3D	14320000	14385000	65001	FST
Jr3D	14725000	14735000	10001	FST
Jr3D	15240000	15260000	20001	FST
Jr3D	15335000	15345000	10001	FST
Jr3D	15580000	15610000	30001	ROD
Jr3D	20015000	20025000	10001	Tajima’s D
Jr3D	25490000	25510000	20001	Tajima’s D
Jr3D	25605000	25615000	10001	ROD
Jr3D	26205000	26215000	10001	ROD
Jr3D	26960000	26970000	10001	Tajima’s D
Jr3D	27005000	27020000	15001	Tajima’s D
Jr3D	28200000	28210000	10001	Tajima’s D
Jr3D	28415000	28425000	10001	Tajima’s D
Jr3D	28510000	28555000	45001	Tajima’s D
Jr3D	28610000	28620000	10001	Tajima’s D
Jr3D	30140000	30175000	35001	ROD
Jr3D	31405000	31415000	10001	FST
Jr3D	33245000	33255000	10001	ROD
Jr3D	33665000	33685000	20001	FST
Jr3D	33745000	33755000	10001	ROD
Jr3D	34920000	34935000	15001	Tajima’s D
Jr3D	35435000	35445000	10001	ROD
Jr3D	38265000	38280000	15001	Tajima’s D
Jr3S	385000	400000	15001	FST
Jr3S	415000	425000	10001	FST
Jr3S	440000	460000	20001	FST
Jr3S	865000	880000	15001	ROD/Tajima’s D
Jr3S	990000	1000000	10001	FST
Jr3S	1095000	1110000	15001	FST
Jr3S	1340000	1375000	35001	FST
Jr3S	1680000	1690000	10001	FST
Jr3S	1785000	1795000	10001	FST
Jr3S	2225000	2235000	10001	FST
Jr3S	2435000	2450000	15001	FST
Jr3S	2890000	2905000	15001	ROD
Jr3S	5895000	5905000	10001	ROD
Jr3S	6010000	6040000	30001	Tajima’s D
Jr3S	7200000	7220000	20001	FST
Jr3S	7270000	7290000	20001	Tajima’s D
Jr3S	7430000	7440000	10001	FST
Jr3S	7675000	7750000	75001	FST/Tajima’s D
Jr3S	8300000	8315000	15001	FST
Jr3S	8590000	8605000	15001	FST
Jr3S	8890000	8915000	25001	FST
Jr3S	9000000	9010000	10001	FST
Jr3S	9055000	9115000	60001	FST/ROD
Jr3S	9275000	9310000	35001	FST
Jr3S	9595000	9605000	10001	Tajima’s D
Jr3S	10445000	10470000	25001	FST
Jr3S	10535000	10550000	15001	FST
Jr3S	11865000	11890000	25001	FST
Jr3S	11900000	11935000	35001	FST
Jr3S	12040000	12080000	40001	FST
Jr3S	12155000	12185000	30001	FST
Jr3S	12215000	12255000	40001	FST
Jr3S	12275000	12310000	35001	FST
Jr3S	14145000	14160000	15001	FST
Jr3S	14905000	14935000	30001	FST
Jr3S	15060000	15070000	10001	FST
Jr3S	15440000	15450000	10001	FST
Jr3S	16110000	16160000	50001	FST
Jr3S	16170000	16180000	10001	FST
Jr3S	16215000	16270000	55001	FST
Jr3S	16365000	16415000	50001	FST
Jr3S	18145000	18165000	20001	Tajima’s D
Jr3S	18275000	18295000	20001	Tajima’s D
Jr3S	18340000	18425000	85001	Tajima’s D
Jr3S	20225000	20240000	15001	FST
Jr3S	20320000	20330000	10001	FST
Jr3S	20700000	20730000	30001	FST
Jr3S	24475000	24490000	15001	ROD
Jr3S	24680000	24690000	10001	ROD/Tajima’s D
Jr3S	25515000	25530000	15001	ROD
Jr3S	25850000	25875000	25001	ROD/Tajima’s D
Jr3S	26435000	26450000	15001	ROD
Jr3S	26555000	26570000	15001	FST
Jr3S	26760000	26780000	20001	ROD
Jr3S	27290000	27305000	15001	Tajima’s D
Jr3S	27390000	27410000	20001	FST
Jr4D	40000	50000	10001	FST
Jr4D	1500000	1515000	15001	Tajima’s D
Jr4D	2630000	2645000	15001	ROD
Jr4D	2720000	2730000	10001	FST
Jr4D	6710000	6720000	10001	Tajima’s D
Jr4D	7355000	7375000	20001	ROD
Jr4D	7390000	7410000	20001	ROD
Jr4D	7455000	7465000	10001	FST
Jr4D	7990000	8005000	15001	FST
Jr4D	8010000	8025000	15001	FST
Jr4D	8065000	8100000	35001	FST
Jr4D	8310000	8320000	10001	ROD
Jr4D	9980000	9990000	10001	Tajima’s D
Jr4D	16785000	16820000	35001	ROD
Jr4D	17875000	17890000	15001	Tajima’s D
Jr4D	17910000	17920000	10001	Tajima’s D
Jr4D	17940000	18000000	60001	Tajima’s D
Jr4D	21920000	21935000	15001	ROD/Tajima’s D
Jr4D	21940000	21970000	30001	ROD
Jr4D	23795000	23810000	15001	ROD
Jr4D	26280000	26295000	15001	FST
Jr4D	26655000	26670000	15001	FST
Jr4D	26750000	26770000	20001	FST
Jr4D	27180000	27190000	10001	FST
Jr4D	27200000	27210000	10001	FST
Jr4D	28935000	28945000	10001	Tajima’s D
Jr4D	29685000	29695000	10001	ROD
Jr4D	31455000	31490000	35001	FST/ROD/Tajima’s D
Jr4D	31525000	31540000	15001	Tajima’s D
Jr4D	31700000	31720000	20001	ROD
Jr4D	31725000	31735000	10001	FST/ROD
Jr4D	31780000	31790000	10001	FST
Jr4D	31870000	31880000	10001	Tajima’s D
Jr4D	32110000	32140000	30001	Tajima’s D
Jr4D	32175000	32185000	10001	ROD/Tajima’s D
Jr4D	34360000	34375000	15001	FST
Jr4D	35085000	35100000	15001	FST
Jr4D	35330000	35355000	25001	FST/ROD
Jr4D	35435000	35460000	25001	FST
Jr4D	35510000	35520000	10001	ROD
Jr4S	270000	285000	15001	ROD
Jr4S	785000	795000	10001	ROD
Jr4S	1810000	1820000	10001	ROD
Jr4S	2165000	2180000	15001	ROD
Jr4S	2765000	2785000	20001	ROD/Tajima’s D
Jr4S	3595000	3605000	10001	Tajima’s D
Jr4S	5035000	5045000	10001	ROD/Tajima’s D
Jr4S	5055000	5065000	10001	ROD
Jr4S	6795000	6825000	30001	FST
Jr4S	8305000	8315000	10001	FST
Jr4S	8845000	8855000	10001	ROD
Jr4S	9030000	9040000	10001	FST
Jr4S	9150000	9170000	20001	FST
Jr4S	9595000	9605000	10001	FST
Jr4S	9685000	9730000	45001	FST
Jr4S	9850000	9885000	35001	FST
Jr4S	11660000	11680000	20001	FST
Jr4S	12400000	12415000	15001	ROD
Jr4S	13040000	13075000	35001	FST
Jr4S	13610000	13650000	40001	FST
Jr4S	13710000	13725000	15001	FST
Jr4S	13750000	13765000	15001	ROD
Jr4S	13835000	13850000	15001	FST
Jr4S	14355000	14375000	20001	Tajima’s D
Jr4S	14845000	14860000	15001	FST
Jr4S	14970000	14985000	15001	FST
Jr4S	15475000	15575000	100001	FST
Jr4S	19010000	19085000	75001	FST
Jr4S	19090000	19120000	30001	FST
Jr4S	19905000	19915000	10001	FST
Jr4S	19925000	19975000	50001	FST
Jr4S	20085000	20150000	65001	FST
Jr4S	20315000	20370000	55001	FST
Jr4S	20740000	20785000	45001	FST
Jr4S	21020000	21045000	25001	Tajima’s D
Jr4S	21240000	21255000	15001	Tajima’s D
Jr4S	23360000	23375000	15001	FST
Jr4S	23390000	23405000	15001	FST
Jr4S	23720000	23735000	15001	FST
Jr4S	23990000	24005000	15001	ROD
Jr4S	24060000	24075000	15001	ROD
Jr4S	24080000	24090000	10001	ROD
Jr4S	24095000	24110000	15001	ROD
Jr4S	24450000	24495000	45001	Tajima’s D
Jr4S	24510000	24535000	25001	ROD/Tajima’s D
Jr4S	24540000	24550000	10001	Tajima’s D
Jr4S	24880000	24895000	15001	ROD/Tajima’s D
Jr4S	25375000	25385000	10001	Tajima’s D
Jr4S	26525000	26535000	10001	Tajima’s D
Jr4S	26925000	26935000	10001	ROD
Jr4S	27010000	27050000	40001	ROD
Jr4S	27700000	27710000	10001	Tajima’s D
Jr4S	28390000	28400000	10001	Tajima’s D
Jr4S	28645000	28660000	15001	FST
Jr4S	28960000	28970000	10001	ROD
Jr4S	29755000	29770000	15001	ROD
Jr4S	29785000	29800000	15001	ROD/Tajima’s D
Jr4S	29825000	29840000	15001	ROD
Jr5D	1455000	1470000	15001	ROD
Jr5D	1850000	1870000	20001	ROD/Tajima’s D
Jr5D	5245000	5255000	10001	Tajima’s D
Jr5D	5630000	5640000	10001	FST
Jr5D	8715000	8735000	20001	Tajima’s D
Jr5D	9925000	9935000	10001	ROD
Jr5D	12565000	12580000	15001	Tajima’s D
Jr5D	15385000	15425000	40001	Tajima’s D
Jr5D	15475000	15510000	35001	Tajima’s D
Jr5D	16085000	16100000	15001	FST
Jr5D	16105000	16140000	35001	FST
Jr5D	16570000	16585000	15001	FST
Jr5D	20945000	20960000	15001	ROD
Jr5D	20990000	21005000	15001	ROD
Jr5D	22890000	23000000	110001	Tajima’s D
Jr5D	25355000	25385000	30001	ROD
Jr5D	26435000	26450000	15001	FST/ROD
Jr5D	27715000	27730000	15001	FST
Jr5D	27740000	27755000	15001	FST
Jr5D	27790000	27815000	25001	FST
Jr5D	27865000	27875000	10001	ROD/Tajima’s D
Jr5D	27965000	27975000	10001	FST
Jr5D	30040000	30055000	15001	ROD
Jr5D	30560000	30570000	10001	FST
Jr5D	33380000	33395000	15001	Tajima’s D
Jr5S	705000	720000	15001	ROD
Jr5S	1405000	1420000	15001	ROD
Jr5S	3065000	3075000	10001	ROD
Jr5S	4670000	4695000	25001	ROD/Tajima’s D
Jr5S	4930000	4960000	30001	ROD
Jr5S	6290000	6300000	10001	ROD
Jr5S	6380000	6400000	20001	FST
Jr5S	6410000	6420000	10001	ROD
Jr5S	6540000	6560000	20001	FST/ROD/Tajima’s D
Jr5S	6920000	6935000	15001	Tajima’s D
Jr5S	6990000	7020000	30001	FST/Tajima’s D
Jr5S	7025000	7035000	10001	FST
Jr5S	7080000	7110000	30001	FST
Jr5S	7115000	7125000	10001	FST
Jr5S	7190000	7205000	15001	FST
Jr5S	7245000	7255000	10001	ROD
Jr5S	7375000	7395000	20001	ROD/Tajima’s D
Jr5S	7400000	7410000	10001	ROD/Tajima’s D
Jr5S	7455000	7475000	20001	ROD
Jr5S	7500000	7530000	30001	ROD
Jr5S	7545000	7560000	15001	ROD
Jr5S	7570000	7600000	30001	ROD
Jr5S	7605000	7620000	15001	ROD
Jr5S	7830000	7865000	35001	ROD/Tajima’s D
Jr5S	7880000	7890000	10001	ROD
Jr5S	8060000	8070000	10001	ROD
Jr5S	8120000	8140000	20001	Tajima’s D
Jr5S	8190000	8205000	15001	Tajima’s D
Jr5S	8230000	8245000	15001	Tajima’s D
Jr5S	8250000	8265000	15001	Tajima’s D
Jr5S	8585000	8600000	15001	ROD/Tajima’s D
Jr5S	8925000	8945000	20001	ROD
Jr5S	9340000	9355000	15001	Tajima’s D
Jr5S	9630000	9650000	20001	FST/ROD
Jr5S	9660000	9745000	85001	FST/ROD/Tajima’s D
Jr5S	9895000	9910000	15001	ROD/Tajima’s D
Jr5S	10240000	10250000	10001	ROD
Jr5S	10470000	10485000	15001	Tajima’s D
Jr5S	11560000	11585000	25001	ROD/Tajima’s D
Jr5S	12080000	12090000	10001	Tajima’s D
Jr5S	12115000	12135000	20001	Tajima’s D
Jr5S	12455000	12475000	20001	ROD
Jr5S	13190000	13200000	10001	ROD
Jr5S	13230000	13245000	15001	Tajima’s D
Jr5S	13360000	13370000	10001	FST
Jr5S	13655000	13675000	20001	FST/ROD
Jr5S	13810000	13850000	40001	ROD
Jr5S	16650000	16665000	15001	ROD
Jr5S	20890000	20900000	10001	FST
Jr5S	20925000	20950000	25001	ROD
Jr5S	21060000	21075000	15001	ROD
Jr5S	21225000	21285000	60001	FST
Jr5S	21330000	21385000	55001	ROD/Tajima’s D
Jr5S	21440000	21480000	40001	FST
Jr5S	21500000	21515000	15001	ROD
Jr5S	22280000	22375000	95001	Tajima’s D
Jr5S	22980000	22990000	10001	ROD
Jr5S	24115000	24125000	10001	FST
Jr5S	29715000	29745000	30001	Tajima’s D
Jr5S	29760000	29805000	45001	Tajima’s D
Jr5S	30315000	30325000	10001	FST
Jr5S	30330000	30345000	15001	FST
Jr5S	30475000	30485000	10001	ROD/Tajima’s D
Jr5S	31830000	31840000	10001	ROD
Jr5S	31845000	31890000	45001	ROD/Tajima’s D
Jr5S	31930000	31940000	10001	ROD
Jr5S	32130000	32145000	15001	ROD
Jr6D	80000	90000	10001	Tajima’s D
Jr6D	160000	170000	10001	Tajima’s D
Jr6D	1905000	1915000	10001	ROD
Jr6D	1960000	1975000	15001	Tajima’s D
Jr6D	3170000	3185000	15001	Tajima’s D
Jr6D	3560000	3570000	10001	ROD
Jr6D	3945000	3975000	30001	ROD/Tajima’s D
Jr6D	6395000	6405000	10001	ROD
Jr6D	7200000	7210000	10001	ROD
Jr6D	7335000	7350000	15001	ROD/Tajima’s D
Jr6D	9160000	9170000	10001	ROD
Jr6D	9965000	9975000	10001	ROD
Jr6D	10670000	10690000	20001	Tajima’s D
Jr6D	11315000	11370000	55001	ROD/Tajima’s D
Jr6D	13400000	13425000	25001	Tajima’s D
Jr6D	13480000	13505000	25001	Tajima’s D
Jr6D	16355000	16370000	15001	ROD
Jr6D	18240000	18250000	10001	ROD
Jr6D	18260000	18270000	10001	ROD
Jr6D	21790000	21800000	10001	ROD
Jr6D	22080000	22135000	55001	Tajima’s D
Jr6D	22140000	22155000	15001	Tajima’s D
Jr6D	22610000	22620000	10001	Tajima’s D
Jr6D	22730000	22775000	45001	Tajima’s D
Jr6D	24250000	24265000	15001	Tajima’s D
Jr6D	26925000	26940000	15001	Tajima’s D
Jr6D	27160000	27180000	20001	FST
Jr6D	28990000	29000000	10001	FST
Jr6D	29075000	29090000	15001	FST
Jr6D	29275000	29290000	15001	FST
Jr6D	30300000	30310000	10001	FST
Jr6D	31280000	31295000	15001	Tajima’s D
Jr6D	32345000	32360000	15001	FST
Jr6D	34355000	34365000	10001	FST
Jr6D	34505000	34525000	20001	ROD/Tajima’s D
Jr6D	35555000	35575000	20001	ROD
Jr6D	35690000	35700000	10001	FST
Jr6D	36700000	36710000	10001	FST
Jr6D	36800000	36810000	10001	FST
Jr6S	8005000	8080000	75001	FST
Jr6S	8495000	8540000	45001	Tajima’s D
Jr6S	10640000	10670000	30001	ROD
Jr6S	11705000	11715000	10001	ROD
Jr6S	13450000	13465000	15001	FST
Jr6S	14140000	14160000	20001	Tajima’s D
Jr6S	15900000	15910000	10001	Tajima’s D
Jr6S	19130000	19150000	20001	ROD
Jr6S	20865000	20875000	10001	ROD
Jr6S	21630000	21640000	10001	ROD
Jr6S	21670000	21685000	15001	FST
Jr6S	22885000	22900000	15001	ROD
Jr6S	23090000	23100000	10001	ROD
Jr6S	24165000	24180000	15001	FST
Jr6S	24455000	24470000	15001	FST
Jr7D	0	25000	25001	FST
Jr7D	35000	55000	20001	FST
Jr7D	60000	75000	15001	FST
Jr7D	105000	130000	25001	FST
Jr7D	140000	190000	50001	FST
Jr7D	355000	370000	15001	FST
Jr7D	440000	475000	35001	FST
Jr7D	490000	515000	25001	FST
Jr7D	590000	605000	15001	FST
Jr7D	730000	755000	25001	FST
Jr7D	950000	975000	25001	FST
Jr7D	1010000	1020000	10001	ROD
Jr7D	1610000	1620000	10001	ROD/Tajima’s D
Jr7D	3040000	3055000	15001	Tajima’s D
Jr7D	3075000	3085000	10001	Tajima’s D
Jr7D	3150000	3160000	10001	Tajima’s D
Jr7D	3195000	3205000	10001	Tajima’s D
Jr7D	3235000	3245000	10001	ROD
Jr7D	3595000	3605000	10001	ROD
Jr7D	4205000	4215000	10001	Tajima’s D
Jr7D	5050000	5065000	15001	Tajima’s D
Jr7D	5115000	5130000	15001	Tajima’s D
Jr7D	6625000	6640000	15001	ROD
Jr7D	7035000	7045000	10001	ROD
Jr7D	8760000	8775000	15001	ROD
Jr7D	8940000	8955000	15001	FST
Jr7D	12125000	12140000	15001	ROD
Jr7D	12145000	12160000	15001	ROD
Jr7D	12415000	12430000	15001	Tajima’s D
Jr7D	12785000	12800000	15001	Tajima’s D
Jr7D	12860000	12890000	30001	Tajima’s D
Jr7D	13355000	13425000	70001	Tajima’s D
Jr7D	13430000	13455000	25001	Tajima’s D
Jr7D	13955000	13985000	30001	ROD
Jr7D	13990000	14050000	60001	ROD/Tajima’s D
Jr7D	14055000	14170000	115001	ROD/Tajima’s D
Jr7D	14435000	14455000	20001	ROD/Tajima’s D
Jr7D	16380000	16400000	20001	ROD/Tajima’s D
Jr7D	16455000	16475000	20001	ROD
Jr7D	16480000	16490000	10001	ROD
Jr7D	16600000	16645000	45001	ROD/Tajima’s D
Jr7D	16880000	16890000	10001	ROD
Jr7D	16895000	16935000	40001	ROD
Jr7D	16940000	16960000	20001	ROD
Jr7D	16995000	17005000	10001	ROD
Jr7D	17070000	17125000	55001	ROD/Tajima’s D
Jr7D	17230000	17285000	55001	ROD
Jr7D	17355000	17400000	45001	ROD/Tajima’s D
Jr7D	17405000	17465000	60001	ROD/Tajima’s D
Jr7D	17535000	17545000	10001	Tajima’s D
Jr7D	17660000	17670000	10001	ROD
Jr7D	17880000	17900000	20001	Tajima’s D
Jr7D	18005000	18040000	35001	Tajima’s D
Jr7D	18480000	18495000	15001	Tajima’s D
Jr7D	18525000	18545000	20001	Tajima’s D
Jr7D	18750000	18760000	10001	Tajima’s D
Jr7D	18885000	18920000	35001	Tajima’s D
Jr7D	19620000	19640000	20001	Tajima’s D
Jr7D	20520000	20540000	20001	ROD
Jr7D	20830000	20870000	40001	ROD
Jr7D	20880000	20890000	10001	ROD
Jr7D	20980000	21010000	30001	ROD/Tajima’s D
Jr7D	21080000	21090000	10001	ROD/Tajima’s D
Jr7D	21110000	21215000	105001	ROD/Tajima’s D
Jr7D	21930000	21960000	30001	ROD/Tajima’s D
Jr7D	22025000	22035000	10001	ROD
Jr7D	22335000	22350000	15001	Tajima’s D
Jr7D	22360000	22380000	20001	ROD
Jr7D	23220000	23235000	15001	ROD/Tajima’s D
Jr7D	23255000	23270000	15001	ROD
Jr7D	27075000	27090000	15001	ROD
Jr7S	1845000	1860000	15001	FST
Jr7S	2160000	2175000	15001	FST
Jr7S	3755000	3765000	10001	FST
Jr7S	4990000	5025000	35001	ROD/Tajima’s D
Jr7S	5075000	5085000	10001	ROD/Tajima’s D
Jr7S	5160000	5180000	20001	Tajima’s D
Jr7S	5415000	5430000	15001	ROD
Jr7S	5435000	5445000	10001	ROD
Jr7S	6190000	6200000	10001	ROD
Jr7S	6285000	6310000	25001	FST
Jr7S	6465000	6475000	10001	Tajima’s D
Jr7S	8490000	8500000	10001	Tajima’s D
Jr7S	9940000	9955000	15001	FST
Jr7S	10110000	10135000	25001	FST
Jr7S	10705000	10715000	10001	Tajima’s D
Jr7S	10745000	10775000	30001	ROD
Jr7S	10835000	10855000	20001	ROD/Tajima’s D
Jr7S	13275000	13285000	10001	ROD
Jr7S	13420000	13435000	15001	ROD
Jr7S	13560000	13570000	10001	ROD
Jr7S	15250000	15270000	20001	FST/ROD
Jr7S	15840000	15880000	40001	ROD
Jr7S	16945000	16960000	15001	Tajima’s D
Jr7S	18860000	18870000	10001	ROD
Jr7S	20410000	20425000	15001	ROD
Jr8D	275000	295000	20001	Tajima’s D
Jr8D	895000	910000	15001	ROD
Jr8D	915000	925000	10001	ROD
Jr8D	1505000	1515000	10001	FST
Jr8D	3315000	3345000	30001	ROD/Tajima’s D
Jr8D	3405000	3415000	10001	Tajima’s D
Jr8D	3430000	3440000	10001	Tajima’s D
Jr8D	5950000	5975000	25001	ROD
Jr8D	9185000	9195000	10001	Tajima’s D
Jr8D	9250000	9280000	30001	ROD
Jr8D	15315000	15325000	10001	ROD
Jr8D	19625000	19665000	40001	Tajima’s D
Jr8D	25395000	25420000	25001	Tajima’s D
Jr8D	25715000	25750000	35001	Tajima’s D
Jr8D	27510000	27520000	10001	ROD
Jr8D	27575000	27585000	10001	ROD
Jr8D	28455000	28495000	40001	Tajima’s D
Jr8D	28845000	28855000	10001	ROD/Tajima’s D
Jr8D	31025000	31035000	10001	Tajima’s D
Jr8D	31495000	31505000	10001	Tajima’s D
Jr8D	32835000	32845000	10001	FST
Jr8D	33255000	33275000	20001	Tajima’s D
Jr8D	33575000	33595000	20001	Tajima’s D
Jr8D	34065000	34080000	15001	ROD/Tajima’s D
Jr8D	34575000	34600000	25001	FST/ROD
Jr8D	34745000	34760000	15001	ROD
Jr8S	3770000	3780000	10001	ROD
Jr8S	4540000	4550000	10001	ROD
Jr8S	4565000	4575000	10001	FST
Jr8S	4595000	4610000	15001	ROD
Jr8S	5065000	5105000	40001	Tajima’s D
Jr8S	5130000	5140000	10001	ROD
Jr8S	5235000	5245000	10001	Tajima’s D
Jr8S	5260000	5280000	20001	ROD
Jr8S	5300000	5325000	25001	Tajima’s D
Jr8S	5695000	5715000	20001	Tajima’s D
Jr8S	7880000	7890000	10001	ROD/Tajima’s D
Jr8S	11380000	11400000	20001	Tajima’s D
Jr8S	11405000	11450000	45001	Tajima’s D
Jr8S	11790000	11800000	10001	Tajima’s D
Jr8S	12115000	12130000	15001	Tajima’s D
Jr8S	14265000	14275000	10001	Tajima’s D
Jr8S	15160000	15170000	10001	ROD
Jr8S	15175000	15185000	10001	ROD
Jr8S	15190000	15200000	10001	ROD
Jr8S	15250000	15265000	15001	ROD
Jr8S	15525000	15550000	25001	ROD
Jr8S	15690000	15700000	10001	FST
Jr8S	15715000	15725000	10001	Tajima’s D
Jr8S	18295000	18305000	10001	Tajima’s D
Jr8S	18445000	18455000	10001	ROD
Jr8S	18930000	18940000	10001	Tajima’s D

## Sheet: S4
Table S4. Genes located in genomic regions contributing to differentiation between wild walnuts from Yili, Xinjiang and ancient landraces in Xinjiang.
Gene_ID	Supported by FST	Supported by ROD	Supported by Tajim's D
Jr00G00000900		Y
Jr00G00001000		Y
Jr00G00001100		Y
Jr00G00001200			Y
Jr00G00009600		Y
Jr1DG00001300	Y
Jr1DG00001400	Y
Jr1DG00001500	Y
Jr1DG00001600	Y
Jr1DG00001700	Y
Jr1DG00001800	Y
Jr1DG00002600	Y
Jr1DG00002700	Y
Jr1DG00004500	Y
Jr1DG00004600	Y
Jr1DG00007900	Y
Jr1DG00011900	Y
Jr1DG00012000	Y
Jr1DG00019900	Y
Jr1DG00022700			Y
Jr1DG00030500	Y
Jr1DG00030600	Y	Y
Jr1DG00034700		Y
Jr1DG00035200		Y
Jr1DG00042300	Y
Jr1DG00042400	Y
Jr1DG00042500	Y
Jr1DG00044100	Y
Jr1DG00045400		Y
Jr1DG00045500		Y
Jr1DG00050400		Y
Jr1DG00050500		Y
Jr1DG00067800	Y
Jr1DG00067900	Y
Jr1DG00074500	Y
Jr1DG00076300	Y
Jr1DG00076400	Y
Jr1DG00077700	Y
Jr1DG00081400	Y
Jr1DG00087200		Y
Jr1DG00088900		Y	Y
Jr1DG00090400		Y
Jr1DG00090500		Y
Jr1DG00097700	Y
Jr1DG00100000		Y	Y
Jr1DG00100100		Y
Jr1DG00100200		Y
Jr1DG00100300		Y	Y
Jr1DG00105000	Y
Jr1DG00105100	Y
Jr1DG00105200	Y
Jr1DG00105400	Y
Jr1DG00105500		Y
Jr1DG00113000		Y
Jr1DG00115300		Y
Jr1DG00127900			Y
Jr1DG00130000			Y
Jr1DG00130600			Y
Jr1DG00134000		Y
Jr1DG00134800	Y
Jr1DG00140600			Y
Jr1DG00140700			Y
Jr1DG00141400		Y
Jr1DG00147800	Y
Jr1DG00147900	Y
Jr1DG00153500	Y
Jr1DG00169200	Y
Jr1DG00169300	Y
Jr1DG00171700			Y
Jr1DG00177400		Y
Jr1DG00177500		Y
Jr1DG00190100		Y
Jr1DG00256800	Y
Jr1DG00256900	Y
Jr1DG00257000	Y		Y
Jr1DG00257100	Y		Y
Jr1DG00257200	Y		Y
Jr1DG00257300	Y
Jr1DG00257400	Y
Jr1DG00257800	Y
Jr1DG00257900	Y
Jr1DG00259400			Y
Jr1DG00275600		Y
Jr1DG00275700		Y
Jr1DG00279600	Y
Jr1DG00283900	Y
Jr1DG00284000	Y
Jr1DG00306200	Y
Jr1DG00306500	Y	Y
Jr1DG00307000	Y
Jr1DG00307100	Y
Jr1DG00307300	Y	Y
Jr1DG00307400	Y
Jr1SG00002200		Y
Jr1SG00014100		Y
Jr1SG00016500	Y
Jr1SG00031600		Y
Jr1SG00031700		Y
Jr1SG00043500		Y
Jr1SG00044400	Y
Jr1SG00044500	Y
Jr1SG00044600	Y
Jr1SG00045100			Y
Jr1SG00045200			Y
Jr1SG00045300			Y
Jr1SG00045400			Y
Jr1SG00047200		Y
Jr1SG00047600	Y		Y
Jr1SG00047700	Y		Y
Jr1SG00047800	Y		Y
Jr1SG00047900	Y		Y
Jr1SG00048000	Y		Y
Jr1SG00048100	Y		Y
Jr1SG00048200			Y
Jr1SG00048500		Y
Jr1SG00048600		Y	Y
Jr1SG00048800	Y	Y	Y
Jr1SG00048900	Y	Y
Jr1SG00049000	Y	Y
Jr1SG00049100	Y
Jr1SG00049200		Y	Y
Jr1SG00060300			Y
Jr1SG00060400			Y
Jr1SG00066100			Y
Jr1SG00066200			Y
Jr1SG00066600		Y	Y
Jr1SG00070000		Y	Y
Jr1SG00070100		Y	Y
Jr1SG00070200		Y	Y
Jr1SG00070500		Y	Y
Jr1SG00071400			Y
Jr1SG00073300	Y
Jr1SG00073400	Y
Jr1SG00073500	Y
Jr1SG00073700			Y
Jr1SG00078100		Y
Jr1SG00078200		Y	Y
Jr1SG00078300		Y	Y
Jr1SG00078400		Y
Jr1SG00078800		Y	Y
Jr1SG00078900		Y	Y
Jr1SG00079400		Y
Jr1SG00080000		Y
Jr1SG00080100		Y
Jr1SG00082800			Y
Jr1SG00084300		Y
Jr1SG00084400			Y
Jr1SG00084600		Y
Jr1SG00084700		Y
Jr1SG00084800		Y	Y
Jr1SG00084900		Y	Y
Jr1SG00085500			Y
Jr1SG00085600			Y
Jr1SG00085700			Y
Jr1SG00094400		Y
Jr1SG00103600		Y
Jr1SG00109900		Y
Jr1SG00111400		Y
Jr1SG00123900	Y
Jr1SG00124000	Y
Jr1SG00126400		Y
Jr1SG00144300	Y
Jr1SG00144400	Y
Jr1SG00144500	Y
Jr1SG00145700	Y
Jr1SG00145800	Y
Jr1SG00156700			Y
Jr1SG00156800			Y
Jr1SG00169200		Y	Y
Jr1SG00169300		Y	Y
Jr2DG00000100		Y
Jr2DG00000400		Y
Jr2DG00000600		Y
Jr2DG00000700		Y
Jr2DG00000800		Y
Jr2DG00005000	Y
Jr2DG00018500	Y
Jr2DG00018700	Y
Jr2DG00018800	Y
Jr2DG00018900	Y
Jr2DG00020600	Y
Jr2DG00029100			Y
Jr2DG00029200	Y		Y
Jr2DG00029300	Y
Jr2DG00029400	Y
Jr2DG00029500	Y
Jr2DG00029800	Y
Jr2DG00029900	Y
Jr2DG00030000	Y
Jr2DG00031300	Y
Jr2DG00031400	Y
Jr2DG00031500	Y
Jr2DG00031600	Y
Jr2DG00031700	Y		Y
Jr2DG00031800			Y
Jr2DG00033200		Y
Jr2DG00037700		Y	Y
Jr2DG00037800		Y	Y
Jr2DG00037900			Y
Jr2DG00038000		Y	Y
Jr2DG00038100		Y	Y
Jr2DG00038200		Y	Y
Jr2DG00038300		Y
Jr2DG00038400		Y
Jr2DG00038500		Y
Jr2DG00039900	Y
Jr2DG00040000	Y
Jr2DG00040100	Y
Jr2DG00040200	Y
Jr2DG00040300	Y
Jr2DG00040400	Y
Jr2DG00040500	Y
Jr2DG00040600	Y
Jr2DG00040700	Y
Jr2DG00042700		Y
Jr2DG00057700		Y
Jr2DG00057800		Y
Jr2DG00058100		Y
Jr2DG00058200		Y
Jr2DG00058600		Y
Jr2DG00058700		Y
Jr2DG00058800		Y
Jr2DG00063300		Y
Jr2DG00063400		Y
Jr2DG00063700	Y
Jr2DG00063800	Y
Jr2DG00063900	Y
Jr2DG00065700	Y
Jr2DG00067600	Y
Jr2DG00067700	Y
Jr2DG00072700			Y
Jr2DG00072800			Y
Jr2DG00072900			Y
Jr2DG00075300			Y
Jr2DG00076200			Y
Jr2DG00076300			Y
Jr2DG00076400			Y
Jr2DG00077800			Y
Jr2DG00082300		Y	Y
Jr2DG00082400		Y	Y
Jr2DG00082500		Y
Jr2DG00084400		Y	Y
Jr2DG00084500		Y	Y
Jr2DG00084600		Y	Y
Jr2DG00085100		Y	Y
Jr2DG00085200		Y	Y
Jr2DG00085300		Y	Y
Jr2DG00087700			Y
Jr2DG00087800			Y
Jr2DG00094300			Y
Jr2DG00094400			Y
Jr2DG00094500			Y
Jr2DG00097700	Y
Jr2DG00105700	Y
Jr2DG00105800	Y
Jr2DG00111100		Y
Jr2DG00113600	Y
Jr2DG00113700	Y
Jr2DG00113800	Y
Jr2DG00139400			Y
Jr2DG00149000		Y	Y
Jr2DG00149400		Y
Jr2DG00149500		Y
Jr2DG00150100		Y	Y
Jr2DG00150200		Y
Jr2DG00150300		Y
Jr2DG00151400			Y
Jr2DG00151600		Y
Jr2DG00151700		Y
Jr2DG00164200			Y
Jr2DG00183300			Y
Jr2DG00197300		Y	Y
Jr2DG00199800	Y
Jr2DG00224400	Y
Jr2DG00224500	Y
Jr2DG00226100	Y
Jr2DG00232800			Y
Jr2DG00234100		Y
Jr2DG00241200	Y
Jr2DG00241300	Y
Jr2DG00241500	Y
Jr2DG00241600	Y
Jr2DG00241700	Y
Jr2DG00241800	Y
Jr2DG00241900	Y		Y
Jr2DG00242000	Y		Y
Jr2DG00242100	Y		Y
Jr2DG00242200	Y
Jr2DG00242300	Y
Jr2DG00242700		Y	Y
Jr2DG00242800		Y	Y
Jr2DG00243100		Y	Y
Jr2DG00243200		Y	Y
Jr2DG00243300			Y
Jr2DG00243400			Y
Jr2DG00243500			Y
Jr2DG00248200			Y
Jr2DG00248300			Y
Jr2DG00249000			Y
Jr2DG00249100			Y
Jr2DG00249200			Y
Jr2DG00250100		Y
Jr2DG00250200		Y
Jr2DG00250300		Y
Jr2DG00250400		Y
Jr2DG00250500		Y
Jr2DG00251000			Y
Jr2DG00256500	Y
Jr2DG00256600	Y
Jr2DG00256700		Y
Jr2DG00256800		Y
Jr2DG00256900		Y
Jr2DG00262200		Y	Y
Jr2DG00262300		Y
Jr2SG00007000			Y
Jr2SG00007200			Y
Jr2SG00007300			Y
Jr2SG00007400			Y
Jr2SG00016200		Y
Jr2SG00021900		Y
Jr2SG00022000		Y
Jr2SG00022600	Y
Jr2SG00022700	Y
Jr2SG00031000		Y
Jr2SG00031100		Y
Jr2SG00031200		Y
Jr2SG00031300		Y
Jr2SG00034900		Y
Jr2SG00035000		Y
Jr2SG00038600	Y
Jr2SG00038700	Y
Jr2SG00039400		Y
Jr2SG00039500		Y
Jr2SG00041300	Y
Jr2SG00041400	Y
Jr2SG00058300		Y
Jr2SG00058400		Y	Y
Jr2SG00058500		Y	Y
Jr2SG00058600		Y
Jr2SG00061600		Y
Jr2SG00061700		Y
Jr2SG00067200		Y
Jr2SG00070700			Y
Jr2SG00087600	Y
Jr2SG00087900	Y
Jr2SG00088000	Y
Jr2SG00103100			Y
Jr2SG00104900			Y
Jr2SG00113000		Y
Jr2SG00113100		Y
Jr2SG00123800		Y
Jr2SG00123900		Y
Jr2SG00124000		Y
Jr2SG00135900		Y	Y
Jr2SG00136000		Y	Y
Jr2SG00139300	Y
Jr2SG00162200			Y
Jr2SG00162300			Y
Jr2SG00162400			Y
Jr2SG00175500			Y
Jr2SG00175600			Y
Jr2SG00178200	Y
Jr2SG00182500		Y
Jr2SG00182600		Y
Jr2SG00185200		Y
Jr2SG00185300		Y
Jr2SG00191300		Y
Jr2SG00191400		Y
Jr3DG00000100		Y
Jr3DG00000200		Y
Jr3DG00000300		Y
Jr3DG00000700		Y
Jr3DG00000800		Y
Jr3DG00012800		Y
Jr3DG00024800	Y
Jr3DG00024900	Y
Jr3DG00033500			Y
Jr3DG00068300		Y
Jr3DG00108200	Y
Jr3DG00110800	Y
Jr3DG00110900	Y
Jr3DG00113800	Y
Jr3DG00113900	Y
Jr3DG00114200	Y
Jr3DG00114300	Y
Jr3DG00117000	Y
Jr3DG00118400	Y
Jr3DG00119100	Y
Jr3DG00119200	Y
Jr3DG00119300	Y
Jr3DG00124400	Y
Jr3DG00128100			Y
Jr3DG00128200			Y
Jr3DG00128400		Y	Y
Jr3DG00128500		Y
Jr3DG00130100	Y
Jr3DG00130200	Y
Jr3DG00130300	Y
Jr3DG00130400	Y		Y
Jr3DG00131900	Y
Jr3DG00132000	Y
Jr3DG00132100	Y
Jr3DG00133600	Y
Jr3DG00135000	Y
Jr3DG00135100	Y
Jr3DG00135600	Y
Jr3DG00135700	Y
Jr3DG00136900		Y
Jr3DG00137000		Y
Jr3DG00150700			Y
Jr3DG00173100			Y
Jr3DG00173200			Y
Jr3DG00173600		Y
Jr3DG00173700		Y
Jr3DG00176600		Y
Jr3DG00176700		Y
Jr3DG00179900			Y
Jr3DG00180000			Y
Jr3DG00180100			Y
Jr3DG00183200			Y
Jr3DG00184200			Y
Jr3DG00184400			Y
Jr3DG00184900			Y
Jr3DG00191300		Y
Jr3DG00191400		Y
Jr3DG00198600	Y
Jr3DG00198700	Y
Jr3DG00206400		Y
Jr3DG00206500		Y
Jr3DG00209600	Y
Jr3DG00210100		Y
Jr3DG00217200			Y
Jr3DG00221000		Y
Jr3DG00242000			Y
Jr3DG00242100			Y
Jr3DG00242200			Y
Jr3SG00002200	Y
Jr3SG00002300	Y
Jr3SG00002400	Y
Jr3SG00002500	Y
Jr3SG00002700	Y
Jr3SG00002800	Y
Jr3SG00006600		Y	Y
Jr3SG00006700		Y	Y
Jr3SG00007800	Y
Jr3SG00008400	Y
Jr3SG00010000	Y
Jr3SG00010100	Y
Jr3SG00010200	Y
Jr3SG00010300	Y
Jr3SG00012800	Y
Jr3SG00013500	Y
Jr3SG00013600	Y
Jr3SG00016700	Y
Jr3SG00018700	Y
Jr3SG00018800	Y
Jr3SG00022100		Y
Jr3SG00022200		Y
Jr3SG00043900		Y
Jr3SG00044000		Y
Jr3SG00045200			Y
Jr3SG00045300			Y
Jr3SG00053900	Y
Jr3SG00054300			Y
Jr3SG00054900	Y
Jr3SG00055900	Y		Y
Jr3SG00056000	Y		Y
Jr3SG00056100	Y		Y
Jr3SG00059000	Y
Jr3SG00059100	Y
Jr3SG00060200	Y
Jr3SG00061500	Y
Jr3SG00061800	Y
Jr3SG00062100	Y	Y
Jr3SG00062200	Y	Y
Jr3SG00063000	Y
Jr3SG00064800			Y
Jr3SG00067700	Y
Jr3SG00067800	Y
Jr3SG00071700	Y
Jr3SG00071800	Y
Jr3SG00071900	Y
Jr3SG00072000	Y
Jr3SG00072100	Y
Jr3SG00072200	Y
Jr3SG00072300	Y
Jr3SG00072700	Y
Jr3SG00072800	Y
Jr3SG00072900	Y
Jr3SG00073000	Y
Jr3SG00079200	Y
Jr3SG00080800	Y
Jr3SG00080900	Y
Jr3SG00081100	Y
Jr3SG00082400	Y
Jr3SG00084000	Y
Jr3SG00084100	Y
Jr3SG00084200	Y
Jr3SG00084300	Y
Jr3SG00084500	Y
Jr3SG00084600	Y
Jr3SG00084700	Y
Jr3SG00091600			Y
Jr3SG00091900			Y
Jr3SG00092000			Y
Jr3SG00092100			Y
Jr3SG00092200			Y
Jr3SG00092300			Y
Jr3SG00092400			Y
Jr3SG00092500			Y
Jr3SG00092600			Y
Jr3SG00103900	Y
Jr3SG00104200	Y
Jr3SG00104300	Y
Jr3SG00107000	Y
Jr3SG00107100	Y
Jr3SG00138100		Y
Jr3SG00138200		Y
Jr3SG00139800		Y	Y
Jr3SG00147700		Y
Jr3SG00149500		Y	Y
Jr3SG00149600		Y	Y
Jr3SG00155300		Y
Jr3SG00155400		Y
Jr3SG00156700	Y
Jr3SG00156800	Y
Jr3SG00158500		Y
Jr3SG00158600		Y
Jr3SG00158700		Y
Jr3SG00163600			Y
Jr3SG00163700			Y
Jr3SG00163800			Y
Jr3SG00164400	Y
Jr3SG00164500	Y
Jr3SG00164600	Y
Jr3SG00164700	Y
Jr4DG00000400	Y
Jr4DG00014100			Y
Jr4DG00014200			Y
Jr4DG00026500		Y
Jr4DG00027200	Y
Jr4DG00052500			Y
Jr4DG00056200		Y
Jr4DG00056300		Y
Jr4DG00056500		Y
Jr4DG00056600		Y
Jr4DG00056700	Y
Jr4DG00059700	Y
Jr4DG00059800	Y
Jr4DG00059900	Y
Jr4DG00060200	Y
Jr4DG00060300	Y
Jr4DG00061500		Y
Jr4DG00061600		Y
Jr4DG00069600			Y
Jr4DG00090000		Y
Jr4DG00090100		Y
Jr4DG00093600			Y
Jr4DG00093700			Y
Jr4DG00093800			Y
Jr4DG00093900			Y
Jr4DG00109100		Y
Jr4DG00109200		Y	Y
Jr4DG00109300		Y
Jr4DG00121600		Y
Jr4DG00121700		Y
Jr4DG00141900	Y
Jr4DG00142000	Y
Jr4DG00142100	Y
Jr4DG00145500	Y
Jr4DG00145600	Y
Jr4DG00145700	Y
Jr4DG00145800	Y
Jr4DG00146800	Y
Jr4DG00146900	Y
Jr4DG00150800	Y
Jr4DG00151100	Y
Jr4DG00151200	Y
Jr4DG00151300	Y
Jr4DG00165800			Y
Jr4DG00171600		Y
Jr4DG00187000		Y
Jr4DG00187100	Y	Y	Y
Jr4DG00187200	Y		Y
Jr4DG00187300	Y
Jr4DG00187400	Y
Jr4DG00187600			Y
Jr4DG00189200		Y
Jr4DG00189300	Y	Y
Jr4DG00189400	Y	Y
Jr4DG00189700	Y
Jr4DG00190400			Y
Jr4DG00192600			Y
Jr4DG00192700			Y
Jr4DG00193100		Y	Y
Jr4DG00212700	Y
Jr4DG00212800	Y
Jr4DG00212900	Y
Jr4DG00213000	Y
Jr4DG00220800	Y
Jr4DG00220900	Y
Jr4DG00222900		Y
Jr4DG00223000		Y
Jr4DG00223100	Y	Y
Jr4DG00223200	Y
Jr4DG00223300	Y
Jr4DG00223400	Y
Jr4DG00224500	Y
Jr4DG00224600	Y
Jr4DG00224700	Y
Jr4DG00224800	Y
Jr4DG00224900	Y
Jr4DG00225000	Y
Jr4DG00225500		Y
Jr4SG00001600		Y
Jr4SG00001700		Y
Jr4SG00007000		Y
Jr4SG00007100		Y
Jr4SG00019100		Y
Jr4SG00019200		Y
Jr4SG00023500		Y
Jr4SG00023600		Y
Jr4SG00029200		Y	Y
Jr4SG00029300		Y	Y
Jr4SG00029400		Y	Y
Jr4SG00037200			Y
Jr4SG00050900		Y	Y
Jr4SG00051000		Y
Jr4SG00065800	Y
Jr4SG00065900	Y
Jr4SG00066000	Y
Jr4SG00078900	Y
Jr4SG00083000		Y
Jr4SG00084500	Y
Jr4SG00085200	Y
Jr4SG00085300	Y
Jr4SG00085400	Y
Jr4SG00088200	Y
Jr4SG00088300	Y
Jr4SG00088400	Y
Jr4SG00089200	Y
Jr4SG00089300	Y
Jr4SG00089400	Y
Jr4SG00089500	Y
Jr4SG00089600	Y
Jr4SG00089700	Y
Jr4SG00090800	Y
Jr4SG00090900	Y
Jr4SG00091000	Y
Jr4SG00100100	Y
Jr4SG00103000		Y
Jr4SG00105800	Y
Jr4SG00105900	Y
Jr4SG00106000	Y
Jr4SG00107900	Y
Jr4SG00108000	Y
Jr4SG00108100		Y
Jr4SG00108200	Y
Jr4SG00109500			Y
Jr4SG00110600	Y
Jr4SG00110900	Y
Jr4SG00111900	Y
Jr4SG00112000	Y
Jr4SG00112100	Y
Jr4SG00112200	Y
Jr4SG00116000	Y
Jr4SG00116100	Y
Jr4SG00116200	Y
Jr4SG00116300	Y
Jr4SG00116400	Y
Jr4SG00118100	Y
Jr4SG00118200	Y
Jr4SG00118300	Y
Jr4SG00118600	Y
Jr4SG00118700	Y
Jr4SG00119200	Y
Jr4SG00119300	Y
Jr4SG00119400	Y
Jr4SG00121400	Y
Jr4SG00121500	Y
Jr4SG00122200			Y
Jr4SG00123100			Y
Jr4SG00129700	Y
Jr4SG00129800	Y
Jr4SG00130100	Y
Jr4SG00132200	Y
Jr4SG00132300	Y
Jr4SG00133400		Y
Jr4SG00133500		Y
Jr4SG00133600		Y
Jr4SG00133700		Y
Jr4SG00133800		Y
Jr4SG00135600			Y
Jr4SG00135700			Y
Jr4SG00135800			Y
Jr4SG00135900			Y
Jr4SG00136000			Y
Jr4SG00136100		Y	Y
Jr4SG00136300			Y
Jr4SG00138300		Y	Y
Jr4SG00138400		Y	Y
Jr4SG00141200			Y
Jr4SG00147600			Y
Jr4SG00148800		Y
Jr4SG00149400		Y
Jr4SG00149500		Y
Jr4SG00155000			Y
Jr4SG00155100			Y
Jr4SG00161200			Y
Jr4SG00163300	Y
Jr4SG00165600		Y
Jr4SG00169700		Y
Jr4SG00170100		Y	Y
Jr4SG00170200		Y	Y
Jr4SG00170300		Y	Y
Jr4SG00170600		Y
Jr4SG00170700		Y
Jr5DG00015500		Y
Jr5DG00015600		Y
Jr5DG00015700		Y
Jr5DG00015800		Y
Jr5DG00020000		Y	Y
Jr5DG00020100		Y
Jr5DG00054100			Y
Jr5DG00058000	Y
Jr5DG00058100	Y
Jr5DG00088500			Y
Jr5DG00088600			Y
Jr5DG00102200		Y
Jr5DG00119700			Y
Jr5DG00132200			Y
Jr5DG00132300			Y
Jr5DG00134800	Y
Jr5DG00134900	Y
Jr5DG00136100	Y
Jr5DG00153500		Y
Jr5DG00153600		Y
Jr5DG00153800		Y
Jr5DG00156700			Y
Jr5DG00156800			Y
Jr5DG00156900			Y
Jr5DG00157000			Y
Jr5DG00163800		Y
Jr5DG00167200	Y	Y
Jr5DG00174400	Y
Jr5DG00174500	Y
Jr5DG00174600	Y
Jr5DG00175100	Y
Jr5DG00175200	Y
Jr5DG00175600		Y	Y
Jr5DG00176500	Y
Jr5DG00187600		Y
Jr5DG00187700		Y
Jr5DG00187800		Y
Jr5DG00190700	Y
Jr5DG00209200			Y
Jr5DG00209300			Y
Jr5SG00007300		Y
Jr5SG00007400		Y
Jr5SG00015800		Y
Jr5SG00032900		Y
Jr5SG00033000		Y
Jr5SG00033100		Y
Jr5SG00048700		Y
Jr5SG00048800		Y	Y
Jr5SG00048900		Y	Y
Jr5SG00049000			Y
Jr5SG00049100			Y
Jr5SG00051200		Y
Jr5SG00051300		Y
Jr5SG00051400		Y
Jr5SG00051500		Y
Jr5SG00064200		Y
Jr5SG00064600	Y
Jr5SG00064700		Y
Jr5SG00065600	Y	Y	Y
Jr5SG00065700		Y	Y
Jr5SG00068800			Y
Jr5SG00068900			Y
Jr5SG00069000			Y
Jr5SG00069700	Y		Y
Jr5SG00069800	Y
Jr5SG00069900	Y
Jr5SG00070800	Y
Jr5SG00070900	Y
Jr5SG00071000	Y
Jr5SG00071100	Y
Jr5SG00071800	Y
Jr5SG00072000		Y
Jr5SG00072100		Y
Jr5SG00072200		Y
Jr5SG00073100		Y	Y
Jr5SG00073200		Y
Jr5SG00073300		Y	Y
Jr5SG00073500		Y
Jr5SG00073700		Y
Jr5SG00073800		Y
Jr5SG00073900		Y
Jr5SG00074000		Y
Jr5SG00074100		Y
Jr5SG00076200		Y
Jr5SG00076300		Y
Jr5SG00076400		Y	Y
Jr5SG00076500			Y
Jr5SG00076700		Y
Jr5SG00076800		Y
Jr5SG00078300		Y
Jr5SG00078600			Y
Jr5SG00078900			Y
Jr5SG00079000			Y
Jr5SG00079100			Y
Jr5SG00079300			Y
Jr5SG00079400			Y
Jr5SG00081900		Y	Y
Jr5SG00084900		Y
Jr5SG00085000		Y
Jr5SG00087600			Y
Jr5SG00087700			Y
Jr5SG00089500	Y	Y
Jr5SG00089600		Y	Y
Jr5SG00089700		Y	Y
Jr5SG00089800		Y	Y
Jr5SG00089900		Y	Y
Jr5SG00090000		Y	Y
Jr5SG00090100		Y	Y
Jr5SG00090200		Y	Y
Jr5SG00090300		Y	Y
Jr5SG00090400	Y		Y
Jr5SG00091200		Y	Y
Jr5SG00094000		Y
Jr5SG00095900			Y
Jr5SG00096000			Y
Jr5SG00102100		Y	Y
Jr5SG00104100			Y
Jr5SG00104200			Y
Jr5SG00104600		Y
Jr5SG00106400		Y
Jr5SG00106700			Y
Jr5SG00107300	Y
Jr5SG00108100	Y	Y
Jr5SG00108500		Y
Jr5SG00119000		Y
Jr5SG00132200	Y
Jr5SG00132300	Y
Jr5SG00132400	Y
Jr5SG00132500		Y
Jr5SG00132800		Y
Jr5SG00132900		Y
Jr5SG00133100	Y
Jr5SG00133200		Y	Y
Jr5SG00133300	Y
Jr5SG00133400	Y
Jr5SG00133500		Y
Jr5SG00135800			Y
Jr5SG00135900			Y
Jr5SG00136000			Y
Jr5SG00139000		Y
Jr5SG00143400	Y
Jr5SG00166000			Y
Jr5SG00166100			Y
Jr5SG00166200			Y
Jr5SG00166300			Y
Jr5SG00169300	Y
Jr5SG00169400	Y
Jr5SG00170300		Y	Y
Jr5SG00177900		Y	Y
Jr5SG00178000		Y
Jr5SG00178100		Y
Jr5SG00178300		Y
Jr5SG00179000		Y
Jr5SG00179100		Y
Jr6DG00000200			Y
Jr6DG00000400			Y
Jr6DG00000500			Y
Jr6DG00014100		Y
Jr6DG00014600			Y
Jr6DG00023800			Y
Jr6DG00023900			Y
Jr6DG00026900		Y
Jr6DG00027000		Y
Jr6DG00029500		Y	Y
Jr6DG00029600		Y	Y
Jr6DG00039400		Y
Jr6DG00041900		Y
Jr6DG00042000		Y
Jr6DG00043200		Y	Y
Jr6DG00052200		Y
Jr6DG00055400		Y
Jr6DG00055500		Y
Jr6DG00058900			Y
Jr6DG00062500		Y	Y
Jr6DG00062600		Y	Y
Jr6DG00062700		Y
Jr6DG00069200			Y
Jr6DG00069300			Y
Jr6DG00069400			Y
Jr6DG00075500		Y
Jr6DG00080400		Y
Jr6DG00080500		Y
Jr6DG00088400		Y
Jr6DG00089900			Y
Jr6DG00091300			Y
Jr6DG00091900			Y
Jr6DG00097700			Y
Jr6DG00097800			Y
Jr6DG00109300			Y
Jr6DG00110900	Y
Jr6DG00122200	Y
Jr6DG00122300	Y
Jr6DG00122900	Y
Jr6DG00124600	Y
Jr6DG00133200	Y
Jr6DG00133300	Y
Jr6DG00141900			Y
Jr6DG00142000			Y
Jr6DG00151400	Y
Jr6DG00151500	Y
Jr6DG00151600	Y
Jr6DG00151700	Y
Jr6DG00170500	Y
Jr6DG00172300		Y
Jr6DG00172400		Y	Y
Jr6DG00182200		Y
Jr6DG00182300		Y
Jr6DG00183200	Y
Jr6DG00195200	Y
Jr6DG00196200	Y
Jr6DG00196300	Y
Jr6SG00027100	Y
Jr6SG00028200			Y
Jr6SG00032600		Y
Jr6SG00032700		Y
Jr6SG00036900		Y
Jr6SG00037000		Y
Jr6SG00045500	Y
Jr6SG00049800			Y
Jr6SG00061600			Y
Jr6SG00061700			Y
Jr6SG00084900		Y
Jr6SG00100900		Y
Jr6SG00108100		Y
Jr6SG00108400	Y
Jr6SG00108500	Y
Jr6SG00108600	Y
Jr6SG00120100		Y
Jr6SG00121700		Y
Jr6SG00133900	Y
Jr6SG00134000	Y
Jr6SG00134100	Y
Jr6SG00137700	Y
Jr6SG00137800	Y
Jr6SG00137900	Y
Jr6SG00138000	Y
Jr6SG00138100	Y
Jr7DG00000100	Y
Jr7DG00000200	Y
Jr7DG00000300	Y
Jr7DG00000400	Y
Jr7DG00000500	Y
Jr7DG00000700	Y
Jr7DG00000800	Y
Jr7DG00000900	Y
Jr7DG00001000	Y
Jr7DG00001100	Y
Jr7DG00001200	Y
Jr7DG00002800	Y
Jr7DG00002900	Y
Jr7DG00003000	Y
Jr7DG00004000	Y
Jr7DG00004100	Y
Jr7DG00004200	Y
Jr7DG00004300	Y
Jr7DG00004500	Y
Jr7DG00004600	Y
Jr7DG00004700	Y
Jr7DG00005400	Y
Jr7DG00005500	Y
Jr7DG00005600	Y
Jr7DG00007300	Y
Jr7DG00007400	Y
Jr7DG00007500	Y
Jr7DG00007600	Y
Jr7DG00007700	Y
Jr7DG00010200	Y
Jr7DG00010300	Y
Jr7DG00010400	Y
Jr7DG00010700		Y
Jr7DG00010800		Y
Jr7DG00017500		Y	Y
Jr7DG00017600		Y	Y
Jr7DG00031900			Y
Jr7DG00032000			Y
Jr7DG00032300			Y
Jr7DG00032400			Y
Jr7DG00033200			Y
Jr7DG00033300			Y
Jr7DG00033600			Y
Jr7DG00033700			Y
Jr7DG00033800			Y
Jr7DG00034000		Y
Jr7DG00038100		Y
Jr7DG00038200		Y
Jr7DG00045000			Y
Jr7DG00045100			Y
Jr7DG00053100			Y
Jr7DG00053200			Y
Jr7DG00053300			Y
Jr7DG00053900			Y
Jr7DG00054000			Y
Jr7DG00054100			Y
Jr7DG00068600		Y
Jr7DG00068700		Y
Jr7DG00072000		Y
Jr7DG00088500		Y
Jr7DG00088600		Y
Jr7DG00089200	Y
Jr7DG00089300	Y
Jr7DG00089400	Y
Jr7DG00109000		Y
Jr7DG00109100		Y
Jr7DG00109200		Y
Jr7DG00110700			Y
Jr7DG00112100			Y
Jr7DG00112600			Y
Jr7DG00113800			Y
Jr7DG00113900			Y
Jr7DG00114000			Y
Jr7DG00114100			Y
Jr7DG00114200			Y
Jr7DG00114300			Y
Jr7DG00115800		Y
Jr7DG00115900		Y	Y
Jr7DG00116000		Y	Y
Jr7DG00116100		Y	Y
Jr7DG00116900		Y	Y
Jr7DG00117000		Y	Y
Jr7DG00120700		Y
Jr7DG00120800		Y	Y
Jr7DG00120900		Y
Jr7DG00121000		Y
Jr7DG00121100		Y
Jr7DG00121600		Y	Y
Jr7DG00122600		Y
Jr7DG00122700		Y
Jr7DG00122800		Y
Jr7DG00122900		Y
Jr7DG00123000		Y
Jr7DG00123100		Y
Jr7DG00123400		Y
Jr7DG00123700		Y
Jr7DG00123800		Y	Y
Jr7DG00123900		Y
Jr7DG00124300		Y
Jr7DG00124400		Y	Y
Jr7DG00124500		Y	Y
Jr7DG00124600			Y
Jr7DG00124700		Y	Y
Jr7DG00124800		Y	Y
Jr7DG00124900		Y	Y
Jr7DG00125500			Y
Jr7DG00125600			Y
Jr7DG00126200		Y
Jr7DG00126800			Y
Jr7DG00126900			Y
Jr7DG00127400			Y
Jr7DG00128400			Y
Jr7DG00128600			Y
Jr7DG00129700			Y
Jr7DG00130200			Y
Jr7DG00130300			Y
Jr7DG00132200			Y
Jr7DG00134200		Y
Jr7DG00134900		Y
Jr7DG00135000		Y
Jr7DG00135100		Y
Jr7DG00135200		Y
Jr7DG00135300		Y	Y
Jr7DG00135400		Y	Y
Jr7DG00135500		Y	Y
Jr7DG00136000		Y	Y
Jr7DG00136100		Y	Y
Jr7DG00136200		Y	Y
Jr7DG00136300		Y	Y
Jr7DG00136400		Y	Y
Jr7DG00139800		Y	Y
Jr7DG00139900		Y
Jr7DG00140300		Y
Jr7DG00141400			Y
Jr7DG00141500			Y
Jr7DG00141600		Y	Y
Jr7DG00141700		Y
Jr7DG00146300		Y	Y
Jr7DG00146400		Y
Jr7DG00146500		Y
Jr7DG00170800		Y
Jr7SG00020700	Y
Jr7SG00020800	Y
Jr7SG00023600	Y
Jr7SG00036300	Y
Jr7SG00047000			Y
Jr7SG00047100		Y	Y
Jr7SG00047200		Y	Y
Jr7SG00047300		Y	Y
Jr7SG00047400		Y	Y
Jr7SG00047900		Y	Y
Jr7SG00048000		Y	Y
Jr7SG00048800			Y
Jr7SG00050900		Y
Jr7SG00051000		Y
Jr7SG00051100		Y
Jr7SG00057800		Y
Jr7SG00058300	Y
Jr7SG00058400	Y
Jr7SG00058500	Y
Jr7SG00059700			Y
Jr7SG00059800			Y
Jr7SG00076700			Y
Jr7SG00084600	Y
Jr7SG00084700	Y
Jr7SG00085700	Y
Jr7SG00085800	Y
Jr7SG00088200			Y
Jr7SG00088400		Y
Jr7SG00088500		Y
Jr7SG00088900		Y	Y
Jr7SG00097900		Y
Jr7SG00098100		Y
Jr7SG00098200		Y
Jr7SG00098600		Y
Jr7SG00101900	Y
Jr7SG00102000	Y
Jr7SG00102100	Y	Y
Jr7SG00103700		Y
Jr7SG00103800		Y
Jr7SG00107700			Y
Jr7SG00117500		Y
Jr7SG00117600		Y
Jr7SG00125700		Y
Jr8DG00001800			Y
Jr8DG00001900			Y
Jr8DG00007700		Y
Jr8DG00012400	Y
Jr8DG00026300		Y	Y
Jr8DG00026700			Y
Jr8DG00027000			Y
Jr8DG00045300		Y
Jr8DG00045400		Y
Jr8DG00045500		Y
Jr8DG00063800			Y
Jr8DG00064300		Y
Jr8DG00064400		Y
Jr8DG00090200		Y
Jr8DG00090300		Y
Jr8DG00103600			Y
Jr8DG00122400			Y
Jr8DG00123300			Y
Jr8DG00129200		Y
Jr8DG00129300		Y
Jr8DG00132500			Y
Jr8DG00132600			Y
Jr8DG00132700			Y
Jr8DG00132800			Y
Jr8DG00134400		Y	Y
Jr8DG00145900			Y
Jr8DG00146000			Y
Jr8DG00148300			Y
Jr8DG00154800	Y
Jr8DG00157400			Y
Jr8DG00157500			Y
Jr8DG00159900			Y
Jr8DG00160000			Y
Jr8DG00161500		Y	Y
Jr8DG00163600	Y	Y
Jr8DG00163700	Y
Jr8DG00165200		Y
Jr8DG00165300		Y
Jr8SG00033200		Y
Jr8SG00039700		Y
Jr8SG00040000	Y
Jr8SG00040300		Y
Jr8SG00040400		Y
Jr8SG00043100			Y
Jr8SG00043200			Y
Jr8SG00043300			Y
Jr8SG00043400		Y
Jr8SG00043500		Y
Jr8SG00043800			Y
Jr8SG00043900		Y
Jr8SG00044000		Y
Jr8SG00044100		Y
Jr8SG00044300			Y
Jr8SG00044400			Y
Jr8SG00044500			Y
Jr8SG00045000			Y
Jr8SG00058300		Y	Y
Jr8SG00071400			Y
Jr8SG00071500			Y
Jr8SG00071600			Y
Jr8SG00072600			Y
Jr8SG00074100			Y
Jr8SG00074200			Y
Jr8SG00074300			Y
Jr8SG00082700			Y
Jr8SG00087500		Y
Jr8SG00087600		Y
Jr8SG00087700		Y
Jr8SG00087800		Y
Jr8SG00087900		Y
Jr8SG00088000		Y
Jr8SG00089400		Y
Jr8SG00090400	Y
Jr8SG00090600			Y
Jr8SG00104300			Y
Jr8SG00104400			Y
Jr8SG00105700		Y
Jr8SG00109600			Y
Jr8SG00109700			Y

## Sheet: S5
Table S5. Deleterious mutations and associated genes identified in the wild-Yili_China and ancient landrace groups.
Gene ID	Deleterious mutation	Subpopulation
Jr1DG00001700	chr01_305146	Ancient_landrace
Jr1DG00003100	chr01_521438	Ancient_landrace
Jr1DG00003400	chr01_556053	Ancient_landrace
Jr1DG00003400	chr01_556062	Ancient_landrace
Jr1DG00003900	chr01_619184	Ancient_landrace
Jr1DG00003900	chr01_619255	Ancient_landrace
Jr1DG00004000	chr01_624217	Ancient_landrace
Jr1DG00004000	chr01_624221	Ancient_landrace
Jr1DG00004000	chr01_624236	Ancient_landrace
Jr1DG00004200	chr01_632551	Ancient_landrace
Jr1DG00004200	chr01_633401	Ancient_landrace
Jr1DG00005100	chr01_711802	Ancient_landrace
Jr1DG00005100	chr01_715982	Ancient_landrace
Jr1DG00005100	chr01_716311	Ancient_landrace
Jr1DG00005100	chr01_716980	Ancient_landrace
Jr1DG00005300	chr01_729911	Ancient_landrace
Jr1DG00005700	chr01_758733	Ancient_landrace
Jr1DG00005800	chr01_764608	Ancient_landrace
Jr1DG00006500	chr01_841163	Ancient_landrace
Jr1DG00006700	chr01_852956	Ancient_landrace
Jr1DG00007100	chr01_897918	Ancient_landrace
Jr1DG00007400	chr01_913522	Ancient_landrace
Jr1DG00007400	chr01_913654	Ancient_landrace
Jr1DG00007400	chr01_913687	Ancient_landrace
Jr1DG00008400	chr01_1010839	Ancient_landrace
Jr1DG00008400	chr01_1011716	Ancient_landrace
Jr1DG00008500	chr01_1016091	Ancient_landrace
Jr1DG00008900	chr01_1057767	Ancient_landrace
Jr1DG00009100	chr01_1094712	Ancient_landrace
Jr1DG00009100	chr01_1094730	Ancient_landrace
Jr1DG00009200	chr01_1101099	Ancient_landrace
Jr1DG00009200	chr01_1103807	Ancient_landrace
Jr1DG00009200	chr01_1103899	Ancient_landrace
Jr1DG00009200	chr01_1103948	Ancient_landrace
Jr1DG00009200	chr01_1103954	Ancient_landrace
Jr1DG00009200	chr01_1104059	Ancient_landrace
Jr1DG00009400	chr01_1143012	Ancient_landrace
Jr1DG00009500	chr01_1149113	Ancient_landrace
Jr1DG00009500	chr01_1149160	Ancient_landrace
Jr1DG00009500	chr01_1149167	Ancient_landrace
Jr1DG00009500	chr01_1149220	Ancient_landrace
Jr1DG00009500	chr01_1149427	Ancient_landrace
Jr1DG00009600	chr01_1154812	Ancient_landrace
Jr1DG00009700	chr01_1157561	Ancient_landrace
Jr1DG00009800	chr01_1158098	Ancient_landrace
Jr1DG00009900	chr01_1159567	Ancient_landrace
Jr1DG00010100	chr01_1169468	Ancient_landrace
Jr1DG00010200	chr01_1180779	Ancient_landrace
Jr1DG00010200	chr01_1182758	Ancient_landrace
Jr1DG00010300	chr01_1189917	Ancient_landrace
Jr1DG00010300	chr01_1190227	Ancient_landrace
Jr1DG00010300	chr01_1190563	Ancient_landrace
Jr1DG00010300	chr01_1190644	Ancient_landrace
Jr1DG00010500	chr01_1200771	Ancient_landrace
Jr1DG00010500	chr01_1200893	Ancient_landrace
Jr1DG00010600	chr01_1215747	Ancient_landrace
Jr1DG00010900	chr01_1249174	Ancient_landrace
Jr1DG00011000	chr01_1252023	Ancient_landrace
Jr1DG00011100	chr01_1253547	Ancient_landrace
Jr1DG00011500	chr01_1279941	Ancient_landrace
Jr1DG00011700	chr01_1289314	Ancient_landrace
Jr1DG00012000	chr01_1344019	Ancient_landrace
Jr1DG00012000	chr01_1344112	Ancient_landrace
Jr1DG00012000	chr01_1344183	Ancient_landrace
Jr1DG00012000	chr01_1344507	Ancient_landrace
Jr1DG00012200	chr01_1356367	Ancient_landrace
Jr1DG00012200	chr01_1356760	Ancient_landrace
Jr1DG00012500	chr01_1396568	Ancient_landrace
Jr1DG00012500	chr01_1396582	Ancient_landrace
Jr1DG00012500	chr01_1396598	Ancient_landrace
Jr1DG00012500	chr01_1396600	Ancient_landrace
Jr1DG00012500	chr01_1396615	Ancient_landrace
Jr1DG00012500	chr01_1396744	Ancient_landrace
Jr1DG00012500	chr01_1396745	Ancient_landrace
Jr1DG00012600	chr01_1403601	Ancient_landrace
Jr1DG00012600	chr01_1403751	Ancient_landrace
Jr1DG00012600	chr01_1403755	Ancient_landrace
Jr1DG00012600	chr01_1403786	Ancient_landrace
Jr1DG00012600	chr01_1403815	Ancient_landrace
Jr1DG00012600	chr01_1403818	Ancient_landrace
Jr1DG00012600	chr01_1403830	Ancient_landrace
Jr1DG00012600	chr01_1403835	Ancient_landrace
Jr1DG00012600	chr01_1403874	Ancient_landrace
Jr1DG00012600	chr01_1403879	Ancient_landrace
Jr1DG00012600	chr01_1404006	Ancient_landrace
Jr1DG00012600	chr01_1404022	Ancient_landrace
Jr1DG00012600	chr01_1404031	Ancient_landrace
Jr1DG00012600	chr01_1404094	Ancient_landrace
Jr1DG00012600	chr01_1404162	Ancient_landrace
Jr1DG00012700	chr01_1407421	Ancient_landrace
Jr1DG00012700	chr01_1407435	Ancient_landrace
Jr1DG00012700	chr01_1407467	Ancient_landrace
Jr1DG00012700	chr01_1407554	Ancient_landrace
Jr1DG00012700	chr01_1407692	Ancient_landrace
Jr1DG00012700	chr01_1407736	Ancient_landrace
Jr1DG00012700	chr01_1407743	Ancient_landrace
Jr1DG00012700	chr01_1407745	Ancient_landrace
Jr1DG00012700	chr01_1407865	Ancient_landrace
Jr1DG00012700	chr01_1407954	Ancient_landrace
Jr1DG00012700	chr01_1408010	Ancient_landrace
Jr1DG00012700	chr01_1408048	Ancient_landrace
Jr1DG00013100	chr01_1430151	Ancient_landrace
Jr1DG00013300	chr01_1447235	Ancient_landrace
Jr1DG00013700	chr01_1473644	Ancient_landrace
Jr1DG00013900	chr01_1479530	Ancient_landrace
Jr1DG00013900	chr01_1479560	Ancient_landrace
Jr1DG00014000	chr01_1489981	Ancient_landrace
Jr1DG00014100	chr01_1500372	Ancient_landrace
Jr1DG00014100	chr01_1500440	Ancient_landrace
Jr1DG00014100	chr01_1500556	Ancient_landrace
Jr1DG00014100	chr01_1500563	Ancient_landrace
Jr1DG00014200	chr01_1514510	Ancient_landrace
Jr1DG00014500	chr01_1549384	Ancient_landrace
Jr1DG00014900	chr01_1608750	Ancient_landrace
Jr1DG00015900	chr01_1688645	Ancient_landrace
Jr1DG00015900	chr01_1695663	Ancient_landrace
Jr1DG00015900	chr01_1696531	Ancient_landrace
Jr1DG00015900	chr01_1698974	Ancient_landrace
Jr1DG00016300	chr01_1724871	Ancient_landrace
Jr1DG00016400	chr01_1729919	Ancient_landrace
Jr1DG00016400	chr01_1730009	Ancient_landrace
Jr1DG00016400	chr01_1730060	Ancient_landrace
Jr1DG00016400	chr01_1730113	Ancient_landrace
Jr1DG00016400	chr01_1730748	Ancient_landrace
Jr1DG00017300	chr01_1818688	Ancient_landrace
Jr1DG00017600	chr01_1856886	Ancient_landrace
Jr1DG00017900	chr01_1915492	Ancient_landrace
Jr1DG00017900	chr01_1915783	Ancient_landrace
Jr1DG00017900	chr01_1915996	Ancient_landrace
Jr1DG00018600	chr01_2007816	Ancient_landrace
Jr1DG00018700	chr01_2010632	Ancient_landrace
Jr1DG00018700	chr01_2010967	Ancient_landrace
Jr1DG00018900	chr01_2033074	Ancient_landrace
Jr1DG00018900	chr01_2034948	Ancient_landrace
Jr1DG00019600	chr01_2190392	Ancient_landrace
Jr1DG00019600	chr01_2192740	Ancient_landrace
Jr1DG00019700	chr01_2199417	Ancient_landrace
Jr1DG00019700	chr01_2204919	Ancient_landrace
Jr1DG00019700	chr01_2210443	Ancient_landrace
Jr1DG00019800	chr01_2221191	Ancient_landrace
Jr1DG00020100	chr01_2285614	Ancient_landrace
Jr1DG00020200	chr01_2292177	Ancient_landrace
Jr1DG00020200	chr01_2293730	Ancient_landrace
Jr1DG00020300	chr01_2295914	Ancient_landrace
Jr1DG00020400	chr01_2313862	Ancient_landrace
Jr1DG00020500	chr01_2327898	Ancient_landrace
Jr1DG00021400	chr01_2416078	Ancient_landrace
Jr1DG00021400	chr01_2418239	Ancient_landrace
Jr1DG00021500	chr01_2422085	Ancient_landrace
Jr1DG00021500	chr01_2422239	Ancient_landrace
Jr1DG00021500	chr01_2422321	Ancient_landrace
Jr1DG00021700	chr01_2434533	Ancient_landrace
Jr1DG00022300	chr01_2499838	Ancient_landrace
Jr1DG00022400	chr01_2520483	Ancient_landrace
Jr1DG00022400	chr01_2520792	Ancient_landrace
Jr1DG00022400	chr01_2520813	Ancient_landrace
Jr1DG00022500	chr01_2527088	Ancient_landrace
Jr1DG00022500	chr01_2530452	Ancient_landrace
Jr1DG00022800	chr01_2732457	Ancient_landrace
Jr1DG00022900	chr01_2737298	Ancient_landrace
Jr1DG00022900	chr01_2737311	Ancient_landrace
Jr1DG00022900	chr01_2738098	Ancient_landrace
Jr1DG00022900	chr01_2738631	Ancient_landrace
Jr1DG00023100	chr01_2759577	Ancient_landrace
Jr1DG00023100	chr01_2761587	Ancient_landrace
Jr1DG00023100	chr01_2761611	Ancient_landrace
Jr1DG00023200	chr01_2780078	Ancient_landrace
Jr1DG00023500	chr01_2820048	Ancient_landrace
Jr1DG00023700	chr01_2850004	Ancient_landrace
Jr1DG00023800	chr01_2861833	Ancient_landrace
Jr1DG00023800	chr01_2861840	Ancient_landrace
Jr1DG00023900	chr01_2866468	Ancient_landrace
Jr1DG00024100	chr01_2889755	Ancient_landrace
Jr1DG00024100	chr01_2889780	Ancient_landrace
Jr1DG00024100	chr01_2889786	Ancient_landrace
Jr1DG00024400	chr01_2909608	Ancient_landrace
Jr1DG00024500	chr01_2921007	Ancient_landrace
Jr1DG00024600	chr01_2940592	Ancient_landrace
Jr1DG00024800	chr01_2957084	Ancient_landrace
Jr1DG00025000	chr01_2974784	Ancient_landrace
Jr1DG00025000	chr01_2976286	Ancient_landrace
Jr1DG00025000	chr01_2976386	Ancient_landrace
Jr1DG00025200	chr01_2983828	Ancient_landrace
Jr1DG00025200	chr01_2983835	Ancient_landrace
Jr1DG00025200	chr01_2984342	Ancient_landrace
Jr1DG00025200	chr01_2984778	Ancient_landrace
Jr1DG00025200	chr01_2984968	Ancient_landrace
Jr1DG00025200	chr01_2985399	Ancient_landrace
Jr1DG00025200	chr01_2985647	Ancient_landrace
Jr1DG00025300	chr01_3008025	Ancient_landrace
Jr1DG00026000	chr01_3090444	Ancient_landrace
Jr1DG00026000	chr01_3090445	Ancient_landrace
Jr1DG00026000	chr01_3090453	Ancient_landrace
Jr1DG00026100	chr01_3103253	Ancient_landrace
Jr1DG00026100	chr01_3103603	Ancient_landrace
Jr1DG00026100	chr01_3108325	Ancient_landrace
Jr1DG00026600	chr01_3120447	Ancient_landrace
Jr1DG00026600	chr01_3123418	Ancient_landrace
Jr1DG00027000	chr01_3151249	Ancient_landrace
Jr1DG00027100	chr01_3183459	Ancient_landrace
Jr1DG00027300	chr01_3212396	Ancient_landrace
Jr1DG00027700	chr01_3316485	Ancient_landrace
Jr1DG00027700	chr01_3316550	Ancient_landrace
Jr1DG00027900	chr01_3332174	Ancient_landrace
Jr1DG00028000	chr01_3338797	Ancient_landrace
Jr1DG00028000	chr01_3341899	Ancient_landrace
Jr1DG00028200	chr01_3350415	Ancient_landrace
Jr1DG00029300	chr01_3473940	Ancient_landrace
Jr1DG00029500	chr01_3485224	Ancient_landrace
Jr1DG00029600	chr01_3496699	Ancient_landrace
Jr1DG00030300	chr01_3584788	Ancient_landrace
Jr1DG00030800	chr01_3629727	Ancient_landrace
Jr1DG00030800	chr01_3635603	Ancient_landrace
Jr1DG00031000	chr01_3662272	Ancient_landrace
Jr1DG00031000	chr01_3662746	Ancient_landrace
Jr1DG00031000	chr01_3663379	Ancient_landrace
Jr1DG00031400	chr01_3706713	Ancient_landrace
Jr1DG00032600	chr01_3854374	Ancient_landrace
Jr1DG00032600	chr01_3854375	Ancient_landrace
Jr1DG00032900	chr01_3892178	Ancient_landrace
Jr1DG00033200	chr01_3980584	Ancient_landrace
Jr1DG00033200	chr01_3981062	Ancient_landrace
Jr1DG00033300	chr01_3985709	Ancient_landrace
Jr1DG00033400	chr01_4004236	Ancient_landrace
Jr1DG00033500	chr01_4015423	Ancient_landrace
Jr1DG00033500	chr01_4015634	Ancient_landrace
Jr1DG00033600	chr01_4050939	Ancient_landrace
Jr1DG00033900	chr01_4078199	Ancient_landrace
Jr1DG00033900	chr01_4078971	Ancient_landrace
Jr1DG00033900	chr01_4079000	Ancient_landrace
Jr1DG00033900	chr01_4079170	Ancient_landrace
Jr1DG00034000	chr01_4084395	Ancient_landrace
Jr1DG00034400	chr01_4108639	Ancient_landrace
Jr1DG00034400	chr01_4112517	Ancient_landrace
Jr1DG00034400	chr01_4114237	Ancient_landrace
Jr1DG00034600	chr01_4134751	Ancient_landrace
Jr1DG00034700	chr01_4144854	Ancient_landrace
Jr1DG00034800	chr01_4171992	Ancient_landrace
Jr1DG00034800	chr01_4174176	Ancient_landrace
Jr1DG00034800	chr01_4174415	Ancient_landrace
Jr1DG00034800	chr01_4174433	Ancient_landrace
Jr1DG00034900	chr01_4179936	Ancient_landrace
Jr1DG00034900	chr01_4180980	Ancient_landrace
Jr1DG00035000	chr01_4210531	Ancient_landrace
Jr1DG00035000	chr01_4221941	Ancient_landrace
Jr1DG00035200	chr01_4245939	Ancient_landrace
Jr1DG00035200	chr01_4245951	Ancient_landrace
Jr1DG00035200	chr01_4245960	Ancient_landrace
Jr1DG00035300	chr01_4291660	Ancient_landrace
Jr1DG00035300	chr01_4296730	Ancient_landrace
Jr1DG00035300	chr01_4297772	Ancient_landrace
Jr1DG00035300	chr01_4297826	Ancient_landrace
Jr1DG00035500	chr01_4350988	Ancient_landrace
Jr1DG00035500	chr01_4350989	Ancient_landrace
Jr1DG00035500	chr01_4351003	Ancient_landrace
Jr1DG00038000	chr01_4854291	Ancient_landrace
Jr1DG00038000	chr01_4854393	Ancient_landrace
Jr1DG00038000	chr01_4854414	Ancient_landrace
Jr1DG00038000	chr01_4854422	Ancient_landrace
Jr1DG00038000	chr01_4854653	Ancient_landrace
Jr1DG00038000	chr01_4854906	Ancient_landrace
Jr1DG00038000	chr01_4855062	Ancient_landrace
Jr1DG00038000	chr01_4855154	Ancient_landrace
Jr1DG00038000	chr01_4855302	Ancient_landrace
Jr1DG00038000	chr01_4855418	Ancient_landrace
Jr1DG00038000	chr01_4855552	Ancient_landrace
Jr1DG00038000	chr01_4855598	Ancient_landrace
Jr1DG00038200	chr01_4866006	Ancient_landrace
Jr1DG00038700	chr01_4907016	Ancient_landrace
Jr1DG00038700	chr01_4907112	Ancient_landrace
Jr1DG00038700	chr01_4907121	Ancient_landrace
Jr1DG00038700	chr01_4907159	Ancient_landrace
Jr1DG00039000	chr01_4959846	Ancient_landrace
Jr1DG00039200	chr01_4970253	Ancient_landrace
Jr1DG00039500	chr01_4992399	Ancient_landrace
Jr1DG00039800	chr01_5054734	Ancient_landrace
Jr1DG00039900	chr01_5067958	Ancient_landrace
Jr1DG00039900	chr01_5068458	Ancient_landrace
Jr1DG00040100	chr01_5086207	Ancient_landrace
Jr1DG00040100	chr01_5087129	Ancient_landrace
Jr1DG00040100	chr01_5087222	Ancient_landrace
Jr1DG00040100	chr01_5088865	Ancient_landrace
Jr1DG00040100	chr01_5089313	Ancient_landrace
Jr1DG00040200	chr01_5096772	Ancient_landrace
Jr1DG00040200	chr01_5097552	Ancient_landrace
Jr1DG00040200	chr01_5097603	Ancient_landrace
Jr1DG00040500	chr01_5136724	Ancient_landrace
Jr1DG00040500	chr01_5137361	Ancient_landrace
Jr1DG00040500	chr01_5137363	Ancient_landrace
Jr1DG00040500	chr01_5137489	Ancient_landrace
Jr1DG00040600	chr01_5151774	Ancient_landrace
Jr1DG00040600	chr01_5151780	Ancient_landrace
Jr1DG00040800	chr01_5189182	Ancient_landrace
Jr1DG00040800	chr01_5189582	Ancient_landrace
Jr1DG00040800	chr01_5189596	Ancient_landrace
Jr1DG00040800	chr01_5189681	Ancient_landrace
Jr1DG00040800	chr01_5189686	Ancient_landrace
Jr1DG00040800	chr01_5189722	Ancient_landrace
Jr1DG00040800	chr01_5189725	Ancient_landrace
Jr1DG00040800	chr01_5189839	Ancient_landrace
Jr1DG00040800	chr01_5189861	Ancient_landrace
Jr1DG00040800	chr01_5189893	Ancient_landrace
Jr1DG00040800	chr01_5189915	Ancient_landrace
Jr1DG00040800	chr01_5189949	Ancient_landrace
Jr1DG00040800	chr01_5189975	Ancient_landrace
Jr1DG00040800	chr01_5190074	Ancient_landrace
Jr1DG00040800	chr01_5190082	Ancient_landrace
Jr1DG00040800	chr01_5190086	Ancient_landrace
Jr1DG00040800	chr01_5190088	Ancient_landrace
Jr1DG00040800	chr01_5190098	Ancient_landrace
Jr1DG00040800	chr01_5190383	Ancient_landrace
Jr1DG00040800	chr01_5190950	Ancient_landrace
Jr1DG00040900	chr01_5192522	Ancient_landrace
Jr1DG00041300	chr01_5286002	Ancient_landrace
Jr1DG00041400	chr01_5297363	Ancient_landrace
Jr1DG00041400	chr01_5298269	Ancient_landrace
Jr1DG00041400	chr01_5298339	Ancient_landrace
Jr1DG00041400	chr01_5298363	Ancient_landrace
Jr1DG00041400	chr01_5298396	Ancient_landrace
Jr1DG00041400	chr01_5300413	Ancient_landrace
Jr1DG00041800	chr01_5350746	Ancient_landrace
Jr1DG00041800	chr01_5353590	Ancient_landrace
Jr1DG00041800	chr01_5354190	Ancient_landrace
Jr1DG00041800	chr01_5354277	Ancient_landrace
Jr1DG00041800	chr01_5354549	Ancient_landrace
Jr1DG00041800	chr01_5354971	Ancient_landrace
Jr1DG00041800	chr01_5354974	Ancient_landrace
Jr1DG00042000	chr01_5387678	Ancient_landrace
Jr1DG00042300	chr01_5448820	Ancient_landrace
Jr1DG00042500	chr01_5457990	Ancient_landrace
Jr1DG00042800	chr01_5491310	Ancient_landrace
Jr1DG00043700	chr01_5582465	Ancient_landrace
Jr1DG00043700	chr01_5582475	Ancient_landrace
Jr1DG00043700	chr01_5582489	Ancient_landrace
Jr1DG00043700	chr01_5582492	Ancient_landrace
Jr1DG00043700	chr01_5582493	Ancient_landrace
Jr1DG00044300	chr01_5641629	Ancient_landrace
Jr1DG00044500	chr01_5669925	Ancient_landrace
Jr1DG00044500	chr01_5669985	Ancient_landrace
Jr1DG00044700	chr01_5715721	Ancient_landrace
Jr1DG00044800	chr01_5724845	Ancient_landrace
Jr1DG00044900	chr01_5766958	Ancient_landrace
Jr1DG00044900	chr01_5768067	Ancient_landrace
Jr1DG00045300	chr01_5834211	Ancient_landrace
Jr1DG00045300	chr01_5834215	Ancient_landrace
Jr1DG00045700	chr01_5870188	Ancient_landrace
Jr1DG00045700	chr01_5871561	Ancient_landrace
Jr1DG00046300	chr01_5950441	Ancient_landrace
Jr1DG00046300	chr01_5950519	Ancient_landrace
Jr1DG00046300	chr01_5950599	Ancient_landrace
Jr1DG00046300	chr01_5950612	Ancient_landrace
Jr1DG00046300	chr01_5950624	Ancient_landrace
Jr1DG00046300	chr01_5950650	Ancient_landrace
Jr1DG00046500	chr01_5987818	Ancient_landrace
Jr1DG00046600	chr01_5993969	Ancient_landrace
Jr1DG00046700	chr01_6003247	Ancient_landrace
Jr1DG00046900	chr01_6023721	Ancient_landrace
Jr1DG00046900	chr01_6023728	Ancient_landrace
Jr1DG00046900	chr01_6024509	Ancient_landrace
Jr1DG00046900	chr01_6030358	Ancient_landrace
Jr1DG00047000	chr01_6060393	Ancient_landrace
Jr1DG00047000	chr01_6060754	Ancient_landrace
Jr1DG00047000	chr01_6063355	Ancient_landrace
Jr1DG00047000	chr01_6065022	Ancient_landrace
Jr1DG00047000	chr01_6065087	Ancient_landrace
Jr1DG00047000	chr01_6066475	Ancient_landrace
Jr1DG00047000	chr01_6066767	Ancient_landrace
Jr1DG00047000	chr01_6066784	Ancient_landrace
Jr1DG00047000	chr01_6067009	Ancient_landrace
Jr1DG00047000	chr01_6067057	Ancient_landrace
Jr1DG00047000	chr01_6067199	Ancient_landrace
Jr1DG00047000	chr01_6067474	Ancient_landrace
Jr1DG00047000	chr01_6067535	Ancient_landrace
Jr1DG00047000	chr01_6067678	Ancient_landrace
Jr1DG00047000	chr01_6068273	Ancient_landrace
Jr1DG00047000	chr01_6068311	Ancient_landrace
Jr1DG00047000	chr01_6068339	Ancient_landrace
Jr1DG00047000	chr01_6068403	Ancient_landrace
Jr1DG00047000	chr01_6068406	Ancient_landrace
Jr1DG00047100	chr01_6077516	Ancient_landrace
Jr1DG00047100	chr01_6083550	Ancient_landrace
Jr1DG00047100	chr01_6083553	Ancient_landrace
Jr1DG00047100	chr01_6086573	Ancient_landrace
Jr1DG00047100	chr01_6086865	Ancient_landrace
Jr1DG00047100	chr01_6086879	Ancient_landrace
Jr1DG00047100	chr01_6087068	Ancient_landrace
Jr1DG00047300	chr01_6111859	Ancient_landrace
Jr1DG00047300	chr01_6114397	Ancient_landrace
Jr1DG00047300	chr01_6114552	Ancient_landrace
Jr1DG00047300	chr01_6114675	Ancient_landrace
Jr1DG00047300	chr01_6114727	Ancient_landrace
Jr1DG00047300	chr01_6114753	Ancient_landrace
Jr1DG00047300	chr01_6114793	Ancient_landrace
Jr1DG00047300	chr01_6114946	Ancient_landrace
Jr1DG00047300	chr01_6115009	Ancient_landrace
Jr1DG00047300	chr01_6115021	Ancient_landrace
Jr1DG00047400	chr01_6117955	Ancient_landrace
Jr1DG00047400	chr01_6120583	Ancient_landrace
Jr1DG00047500	chr01_6122541	Ancient_landrace
Jr1DG00047500	chr01_6122592	Ancient_landrace
Jr1DG00047500	chr01_6122593	Ancient_landrace
Jr1DG00047500	chr01_6122630	Ancient_landrace
Jr1DG00047500	chr01_6125046	Ancient_landrace
Jr1DG00047600	chr01_6148347	Ancient_landrace
Jr1DG00047600	chr01_6157743	Ancient_landrace
Jr1DG00047600	chr01_6157789	Ancient_landrace
Jr1DG00047600	chr01_6157821	Ancient_landrace
Jr1DG00047700	chr01_6163373	Ancient_landrace
Jr1DG00048100	chr01_6199061	Ancient_landrace
Jr1DG00048800	chr01_6286115	Ancient_landrace
Jr1DG00049000	chr01_6318895	Ancient_landrace
Jr1DG00049000	chr01_6318897	Ancient_landrace
Jr1DG00049000	chr01_6318899	Ancient_landrace
Jr1DG00049000	chr01_6318906	Ancient_landrace
Jr1DG00049000	chr01_6318912	Ancient_landrace
Jr1DG00049000	chr01_6318918	Ancient_landrace
Jr1DG00049000	chr01_6318924	Ancient_landrace
Jr1DG00049000	chr01_6318927	Ancient_landrace
Jr1DG00049000	chr01_6318938	Ancient_landrace
Jr1DG00049000	chr01_6318954	Ancient_landrace
Jr1DG00049000	chr01_6319019	Ancient_landrace
Jr1DG00049000	chr01_6319064	Ancient_landrace
Jr1DG00049000	chr01_6319065	Ancient_landrace
Jr1DG00049200	chr01_6399780	Ancient_landrace
Jr1DG00049200	chr01_6400212	Ancient_landrace
Jr1DG00049200	chr01_6400252	Ancient_landrace
Jr1DG00049300	chr01_6403535	Ancient_landrace
Jr1DG00049300	chr01_6403561	Ancient_landrace
Jr1DG00049700	chr01_6450965	Ancient_landrace
Jr1DG00049700	chr01_6450968	Ancient_landrace
Jr1DG00049700	chr01_6450973	Ancient_landrace
Jr1DG00049700	chr01_6450980	Ancient_landrace
Jr1DG00049700	chr01_6451003	Ancient_landrace
Jr1DG00049700	chr01_6451006	Ancient_landrace
Jr1DG00049700	chr01_6451811	Ancient_landrace
Jr1DG00049800	chr01_6464947	Ancient_landrace
Jr1DG00049800	chr01_6465910	Ancient_landrace
Jr1DG00049900	chr01_6483952	Ancient_landrace
Jr1DG00049900	chr01_6484345	Ancient_landrace
Jr1DG00050000	chr01_6493526	Ancient_landrace
Jr1DG00050000	chr01_6493789	Ancient_landrace
Jr1DG00050000	chr01_6493894	Ancient_landrace
Jr1DG00050000	chr01_6494114	Ancient_landrace
Jr1DG00050000	chr01_6494753	Ancient_landrace
Jr1DG00050000	chr01_6495238	Ancient_landrace
Jr1DG00050000	chr01_6495267	Ancient_landrace
Jr1DG00050000	chr01_6495306	Ancient_landrace
Jr1DG00050000	chr01_6495462	Ancient_landrace
Jr1DG00050000	chr01_6496734	Ancient_landrace
Jr1DG00050000	chr01_6496859	Ancient_landrace
Jr1DG00050100	chr01_6501105	Ancient_landrace
Jr1DG00050200	chr01_6504438	Ancient_landrace
Jr1DG00050200	chr01_6504838	Ancient_landrace
Jr1DG00050200	chr01_6505045	Ancient_landrace
Jr1DG00050900	chr01_6676724	Ancient_landrace
Jr1DG00051400	chr01_6804242	Ancient_landrace
Jr1DG00051400	chr01_6804301	Ancient_landrace
Jr1DG00051400	chr01_6806130	Ancient_landrace
Jr1DG00051400	chr01_6815425	Ancient_landrace
Jr1DG00051500	chr01_6819867	Ancient_landrace
Jr1DG00051600	chr01_6833960	Ancient_landrace
Jr1DG00052600	chr01_6911387	Ancient_landrace
Jr1DG00052700	chr01_6920796	Ancient_landrace
Jr1DG00052800	chr01_6941288	Ancient_landrace
Jr1DG00052900	chr01_6944457	Ancient_landrace
Jr1DG00053400	chr01_7015391	Ancient_landrace
Jr1DG00053900	chr01_7081130	Ancient_landrace
Jr1DG00054200	chr01_7108906	Ancient_landrace
Jr1DG00054200	chr01_7109320	Ancient_landrace
Jr1DG00054400	chr01_7124397	Ancient_landrace
Jr1DG00054500	chr01_7160216	Ancient_landrace
Jr1DG00054600	chr01_7172924	Ancient_landrace
Jr1DG00054600	chr01_7173027	Ancient_landrace
Jr1DG00054700	chr01_7184863	Ancient_landrace
Jr1DG00054700	chr01_7184895	Ancient_landrace
Jr1DG00054700	chr01_7184915	Ancient_landrace
Jr1DG00054800	chr01_7193461	Ancient_landrace
Jr1DG00055000	chr01_7234638	Ancient_landrace
Jr1DG00055000	chr01_7234809	Ancient_landrace
Jr1DG00055000	chr01_7234862	Ancient_landrace
Jr1DG00055000	chr01_7234926	Ancient_landrace
Jr1DG00055000	chr01_7234934	Ancient_landrace
Jr1DG00055000	chr01_7234957	Ancient_landrace
Jr1DG00055300	chr01_7253758	Ancient_landrace
Jr1DG00055400	chr01_7261495	Ancient_landrace
Jr1DG00055600	chr01_7274914	Ancient_landrace
Jr1DG00055700	chr01_7290429	Ancient_landrace
Jr1DG00055700	chr01_7292313	Ancient_landrace
Jr1DG00056300	chr01_7347398	Ancient_landrace
Jr1DG00056300	chr01_7347416	Ancient_landrace
Jr1DG00056700	chr01_7396369	Ancient_landrace
Jr1DG00057300	chr01_7481791	Ancient_landrace
Jr1DG00057300	chr01_7486420	Ancient_landrace
Jr1DG00057300	chr01_7486604	Ancient_landrace
Jr1DG00057400	chr01_7491711	Ancient_landrace
Jr1DG00057400	chr01_7492041	Ancient_landrace
Jr1DG00057500	chr01_7498544	Ancient_landrace
Jr1DG00057500	chr01_7498698	Ancient_landrace
Jr1DG00057500	chr01_7498712	Ancient_landrace
Jr1DG00057500	chr01_7498835	Ancient_landrace
Jr1DG00057600	chr01_7504230	Ancient_landrace
Jr1DG00057600	chr01_7504319	Ancient_landrace
Jr1DG00057600	chr01_7504565	Ancient_landrace
Jr1DG00057600	chr01_7504584	Ancient_landrace
Jr1DG00057700	chr01_7511061	Ancient_landrace
Jr1DG00057700	chr01_7511163	Ancient_landrace
Jr1DG00057800	chr01_7511546	Ancient_landrace
Jr1DG00058000	chr01_7517272	Ancient_landrace
Jr1DG00058500	chr01_7570106	Ancient_landrace
Jr1DG00058500	chr01_7570110	Ancient_landrace
Jr1DG00058500	chr01_7570140	Ancient_landrace
Jr1DG00058600	chr01_7573547	Ancient_landrace
Jr1DG00058600	chr01_7573659	Ancient_landrace
Jr1DG00058800	chr01_7599920	Ancient_landrace
Jr1DG00058800	chr01_7600048	Ancient_landrace
Jr1DG00058800	chr01_7600068	Ancient_landrace
Jr1DG00058900	chr01_7608515	Ancient_landrace
Jr1DG00059200	chr01_7636480	Ancient_landrace
Jr1DG00059200	chr01_7636520	Ancient_landrace
Jr1DG00059400	chr01_7654968	Ancient_landrace
Jr1DG00059700	chr01_7687604	Ancient_landrace
Jr1DG00059700	chr01_7704412	Ancient_landrace
Jr1DG00059700	chr01_7711530	Ancient_landrace
Jr1DG00059700	chr01_7711540	Ancient_landrace
Jr1DG00060200	chr01_7766795	Ancient_landrace
Jr1DG00060300	chr01_7774441	Ancient_landrace
Jr1DG00060300	chr01_7774450	Ancient_landrace
Jr1DG00060300	chr01_7775146	Ancient_landrace
Jr1DG00060800	chr01_7871191	Ancient_landrace
Jr1DG00060900	chr01_7876128	Ancient_landrace
Jr1DG00060900	chr01_7876641	Ancient_landrace
Jr1DG00060900	chr01_7877161	Ancient_landrace
Jr1DG00061100	chr01_7912423	Ancient_landrace
Jr1DG00061100	chr01_7914044	Ancient_landrace
Jr1DG00061200	chr01_7915441	Ancient_landrace
Jr1DG00061200	chr01_7915443	Ancient_landrace
Jr1DG00061200	chr01_7915961	Ancient_landrace
Jr1DG00061200	chr01_7917608	Ancient_landrace
Jr1DG00061500	chr01_7969345	Ancient_landrace
Jr1DG00061500	chr01_7970349	Ancient_landrace
Jr1DG00061500	chr01_7970570	Ancient_landrace
Jr1DG00061500	chr01_7972326	Ancient_landrace
Jr1DG00061600	chr01_7977861	Ancient_landrace
Jr1DG00061600	chr01_7977957	Ancient_landrace
Jr1DG00061600	chr01_7977964	Ancient_landrace
Jr1DG00061600	chr01_7978982	Ancient_landrace
Jr1DG00061600	chr01_7978998	Ancient_landrace
Jr1DG00061600	chr01_7979474	Ancient_landrace
Jr1DG00061600	chr01_7979681	Ancient_landrace
Jr1DG00061600	chr01_7979719	Ancient_landrace
Jr1DG00061600	chr01_7979732	Ancient_landrace
Jr1DG00061600	chr01_7979816	Ancient_landrace
Jr1DG00061600	chr01_7979841	Ancient_landrace
Jr1DG00061600	chr01_7980066	Ancient_landrace
Jr1DG00061600	chr01_7980490	Ancient_landrace
Jr1DG00061600	chr01_7980505	Ancient_landrace
Jr1DG00061600	chr01_7980556	Ancient_landrace
Jr1DG00061600	chr01_7980729	Ancient_landrace
Jr1DG00061600	chr01_7980749	Ancient_landrace
Jr1DG00061600	chr01_7980752	Ancient_landrace
Jr1DG00061600	chr01_7980772	Ancient_landrace
Jr1DG00061600	chr01_7980912	Ancient_landrace
Jr1DG00061600	chr01_7980952	Ancient_landrace
Jr1DG00061600	chr01_7980971	Ancient_landrace
Jr1DG00061700	chr01_7991039	Ancient_landrace
Jr1DG00061800	chr01_7991172	Ancient_landrace
Jr1DG00061800	chr01_7991188	Ancient_landrace
Jr1DG00061800	chr01_7993437	Ancient_landrace
Jr1DG00062200	chr01_8074594	Ancient_landrace
Jr1DG00062200	chr01_8078760	Ancient_landrace
Jr1DG00062200	chr01_8079903	Ancient_landrace
Jr1DG00062300	chr01_8101125	Ancient_landrace
Jr1DG00062300	chr01_8101141	Ancient_landrace
Jr1DG00062600	chr01_8144275	Ancient_landrace
Jr1DG00062600	chr01_8144521	Ancient_landrace
Jr1DG00062600	chr01_8144586	Ancient_landrace
Jr1DG00062900	chr01_8203885	Ancient_landrace
Jr1DG00063000	chr01_8208075	Ancient_landrace
Jr1DG00063100	chr01_8217383	Ancient_landrace
Jr1DG00063300	chr01_8233489	Ancient_landrace
Jr1DG00063600	chr01_8297078	Ancient_landrace
Jr1DG00064400	chr01_8383998	Ancient_landrace
Jr1DG00064400	chr01_8384451	Ancient_landrace
Jr1DG00064400	chr01_8384591	Ancient_landrace
Jr1DG00064600	chr01_8399723	Ancient_landrace
Jr1DG00064600	chr01_8399816	Ancient_landrace
Jr1DG00064600	chr01_8399908	Ancient_landrace
Jr1DG00064600	chr01_8400008	Ancient_landrace
Jr1DG00064600	chr01_8400413	Ancient_landrace
Jr1DG00064600	chr01_8400882	Ancient_landrace
Jr1DG00064600	chr01_8400985	Ancient_landrace
Jr1DG00064600	chr01_8402328	Ancient_landrace
Jr1DG00064700	chr01_8426392	Ancient_landrace
Jr1DG00064700	chr01_8426712	Ancient_landrace
Jr1DG00064700	chr01_8430014	Ancient_landrace
Jr1DG00064800	chr01_8432333	Ancient_landrace
Jr1DG00064800	chr01_8432339	Ancient_landrace
Jr1DG00064800	chr01_8432442	Ancient_landrace
Jr1DG00064800	chr01_8432465	Ancient_landrace
Jr1DG00064900	chr01_8444572	Ancient_landrace
Jr1DG00064900	chr01_8444576	Ancient_landrace
Jr1DG00064900	chr01_8444646	Ancient_landrace
Jr1DG00064900	chr01_8444655	Ancient_landrace
Jr1DG00064900	chr01_8444828	Ancient_landrace
Jr1DG00064900	chr01_8445645	Ancient_landrace
Jr1DG00064900	chr01_8445888	Ancient_landrace
Jr1DG00064900	chr01_8446925	Ancient_landrace
Jr1DG00065100	chr01_8478918	Ancient_landrace
Jr1DG00065400	chr01_8493499	Ancient_landrace
Jr1DG00065400	chr01_8493500	Ancient_landrace
Jr1DG00065400	chr01_8494081	Ancient_landrace
Jr1DG00065600	chr01_8511262	Ancient_landrace
Jr1DG00065600	chr01_8513305	Ancient_landrace
Jr1DG00065600	chr01_8517033	Ancient_landrace
Jr1DG00065600	chr01_8517059	Ancient_landrace
Jr1DG00065600	chr01_8517072	Ancient_landrace
Jr1DG00065600	chr01_8517134	Ancient_landrace
Jr1DG00065600	chr01_8517162	Ancient_landrace
Jr1DG00065600	chr01_8517170	Ancient_landrace
Jr1DG00065600	chr01_8517182	Ancient_landrace
Jr1DG00065600	chr01_8517191	Ancient_landrace
Jr1DG00065600	chr01_8517192	Ancient_landrace
Jr1DG00065600	chr01_8518051	Ancient_landrace
Jr1DG00065600	chr01_8518076	Ancient_landrace
Jr1DG00065600	chr01_8518083	Ancient_landrace
Jr1DG00065600	chr01_8518084	Ancient_landrace
Jr1DG00065600	chr01_8518086	Ancient_landrace
Jr1DG00065600	chr01_8518134	Ancient_landrace
Jr1DG00065600	chr01_8518155	Ancient_landrace
Jr1DG00065600	chr01_8518173	Ancient_landrace
Jr1DG00065600	chr01_8518199	Ancient_landrace
Jr1DG00065600	chr01_8518237	Ancient_landrace
Jr1DG00065600	chr01_8518246	Ancient_landrace
Jr1DG00065600	chr01_8518258	Ancient_landrace
Jr1DG00065600	chr01_8518297	Ancient_landrace
Jr1DG00065600	chr01_8519326	Ancient_landrace
Jr1DG00065800	chr01_8550244	Ancient_landrace
Jr1DG00065900	chr01_8571084	Ancient_landrace
Jr1DG00065900	chr01_8571148	Ancient_landrace
Jr1DG00065900	chr01_8571261	Ancient_landrace
Jr1DG00065900	chr01_8571351	Ancient_landrace
Jr1DG00065900	chr01_8571396	Ancient_landrace
Jr1DG00065900	chr01_8571510	Ancient_landrace
Jr1DG00065900	chr01_8571548	Ancient_landrace
Jr1DG00066000	chr01_8571914	Ancient_landrace
Jr1DG00066100	chr01_8595070	Ancient_landrace
Jr1DG00066100	chr01_8595613	Ancient_landrace
Jr1DG00066100	chr01_8596600	Ancient_landrace
Jr1DG00066100	chr01_8596643	Ancient_landrace
Jr1DG00066100	chr01_8596676	Ancient_landrace
Jr1DG00066400	chr01_8620847	Ancient_landrace
Jr1DG00066600	chr01_8637590	Ancient_landrace
Jr1DG00066600	chr01_8639473	Ancient_landrace
Jr1DG00066900	chr01_8687734	Ancient_landrace
Jr1DG00066900	chr01_8688273	Ancient_landrace
Jr1DG00066900	chr01_8688316	Ancient_landrace
Jr1DG00066900	chr01_8688334	Ancient_landrace
Jr1DG00066900	chr01_8688369	Ancient_landrace
Jr1DG00066900	chr01_8688378	Ancient_landrace
Jr1DG00066900	chr01_8688495	Ancient_landrace
Jr1DG00066900	chr01_8689414	Ancient_landrace
Jr1DG00067100	chr01_8707843	Ancient_landrace
Jr1DG00067200	chr01_8725396	Ancient_landrace
Jr1DG00067600	chr01_8757238	Ancient_landrace
Jr1DG00067700	chr01_8775698	Ancient_landrace
Jr1DG00067800	chr01_8786631	Ancient_landrace
Jr1DG00068400	chr01_8866441	Ancient_landrace
Jr1DG00068500	chr01_8894799	Ancient_landrace
Jr1DG00068500	chr01_8894917	Ancient_landrace
Jr1DG00068500	chr01_8894951	Ancient_landrace
Jr1DG00068600	chr01_8899967	Ancient_landrace
Jr1DG00068800	chr01_8929630	Ancient_landrace
Jr1DG00068800	chr01_8929945	Ancient_landrace
Jr1DG00068900	chr01_8932511	Ancient_landrace
Jr1DG00068900	chr01_8932811	Ancient_landrace
Jr1DG00068900	chr01_8932890	Ancient_landrace
Jr1DG00069000	chr01_8933294	Ancient_landrace
Jr1DG00069000	chr01_8933406	Ancient_landrace
Jr1DG00069400	chr01_9016848	Ancient_landrace
Jr1DG00069400	chr01_9016901	Ancient_landrace
Jr1DG00069600	chr01_9053933	Ancient_landrace
Jr1DG00069700	chr01_9082753	Ancient_landrace
Jr1DG00069800	chr01_9091766	Ancient_landrace
Jr1DG00070000	chr01_9104294	Ancient_landrace
Jr1DG00070100	chr01_9126950	Ancient_landrace
Jr1DG00070100	chr01_9126991	Ancient_landrace
Jr1DG00070100	chr01_9127014	Ancient_landrace
Jr1DG00070100	chr01_9127051	Ancient_landrace
Jr1DG00070100	chr01_9127111	Ancient_landrace
Jr1DG00070100	chr01_9127211	Ancient_landrace
Jr1DG00070100	chr01_9127243	Ancient_landrace
Jr1DG00070100	chr01_9127250	Ancient_landrace
Jr1DG00070100	chr01_9127277	Ancient_landrace
Jr1DG00070100	chr01_9127289	Ancient_landrace
Jr1DG00070400	chr01_9152398	Ancient_landrace
Jr1DG00070400	chr01_9152571	Ancient_landrace
Jr1DG00070800	chr01_9199381	Ancient_landrace
Jr1DG00070800	chr01_9205810	Ancient_landrace
Jr1DG00071100	chr01_9259465	Ancient_landrace
Jr1DG00071200	chr01_9302284	Ancient_landrace
Jr1DG00071200	chr01_9302522	Ancient_landrace
Jr1DG00071300	chr01_9311966	Ancient_landrace
Jr1DG00071300	chr01_9313321	Ancient_landrace
Jr1DG00071400	chr01_9336096	Ancient_landrace
Jr1DG00071400	chr01_9336171	Ancient_landrace
Jr1DG00071500	chr01_9345318	Ancient_landrace
Jr1DG00071700	chr01_9368149	Ancient_landrace
Jr1DG00072200	chr01_9388232	Ancient_landrace
Jr1DG00072200	chr01_9388373	Ancient_landrace
Jr1DG00072200	chr01_9388509	Ancient_landrace
Jr1DG00072200	chr01_9389081	Ancient_landrace
Jr1DG00072400	chr01_9407839	Ancient_landrace
Jr1DG00072500	chr01_9410055	Ancient_landrace
Jr1DG00072800	chr01_9467364	Ancient_landrace
Jr1DG00072900	chr01_9485538	Ancient_landrace
Jr1DG00072900	chr01_9487726	Ancient_landrace
Jr1DG00072900	chr01_9487921	Ancient_landrace
Jr1DG00073000	chr01_9504410	Ancient_landrace
Jr1DG00073000	chr01_9504931	Ancient_landrace
Jr1DG00073000	chr01_9504946	Ancient_landrace
Jr1DG00073000	chr01_9504960	Ancient_landrace
Jr1DG00073000	chr01_9504970	Ancient_landrace
Jr1DG00073100	chr01_9512858	Ancient_landrace
Jr1DG00073200	chr01_9522653	Ancient_landrace
Jr1DG00073800	chr01_9649818	Ancient_landrace
Jr1DG00073800	chr01_9651622	Ancient_landrace
Jr1DG00073900	chr01_9674154	Ancient_landrace
Jr1DG00074000	chr01_9688801	Ancient_landrace
Jr1DG00074000	chr01_9688849	Ancient_landrace
Jr1DG00074000	chr01_9689220	Ancient_landrace
Jr1DG00074000	chr01_9689267	Ancient_landrace
Jr1DG00074000	chr01_9690115	Ancient_landrace
Jr1DG00074000	chr01_9690146	Ancient_landrace
Jr1DG00074000	chr01_9690475	Ancient_landrace
Jr1DG00074000	chr01_9690540	Ancient_landrace
Jr1DG00074000	chr01_9690642	Ancient_landrace
Jr1DG00074100	chr01_9726316	Ancient_landrace
Jr1DG00074100	chr01_9726326	Ancient_landrace
Jr1DG00074100	chr01_9726421	Ancient_landrace
Jr1DG00074100	chr01_9726440	Ancient_landrace
Jr1DG00074100	chr01_9727294	Ancient_landrace
Jr1DG00074100	chr01_9727319	Ancient_landrace
Jr1DG00074100	chr01_9728270	Ancient_landrace
Jr1DG00074100	chr01_9728330	Ancient_landrace
Jr1DG00074200	chr01_9746690	Ancient_landrace
Jr1DG00074200	chr01_9746793	Ancient_landrace
Jr1DG00074200	chr01_9746808	Ancient_landrace
Jr1DG00074200	chr01_9746882	Ancient_landrace
Jr1DG00074200	chr01_9747025	Ancient_landrace
Jr1DG00074200	chr01_9747030	Ancient_landrace
Jr1DG00074200	chr01_9747161	Ancient_landrace
Jr1DG00074200	chr01_9747179	Ancient_landrace
Jr1DG00074200	chr01_9747225	Ancient_landrace
Jr1DG00074300	chr01_9747440	Ancient_landrace
Jr1DG00074300	chr01_9747590	Ancient_landrace
Jr1DG00074300	chr01_9747831	Ancient_landrace
Jr1DG00074300	chr01_9747899	Ancient_landrace
Jr1DG00074300	chr01_9747929	Ancient_landrace
Jr1DG00074300	chr01_9747953	Ancient_landrace
Jr1DG00074300	chr01_9751364	Ancient_landrace
Jr1DG00074300	chr01_9751507	Ancient_landrace
Jr1DG00074300	chr01_9751510	Ancient_landrace
Jr1DG00074300	chr01_9755185	Ancient_landrace
Jr1DG00074500	chr01_9814784	Ancient_landrace
Jr1DG00074700	chr01_9857931	Ancient_landrace
Jr1DG00074700	chr01_9858170	Ancient_landrace
Jr1DG00074700	chr01_9858222	Ancient_landrace
Jr1DG00074700	chr01_9859842	Ancient_landrace
Jr1DG00074700	chr01_9866468	Ancient_landrace
Jr1DG00074800	chr01_9869902	Ancient_landrace
Jr1DG00075000	chr01_9882875	Ancient_landrace
Jr1DG00075100	chr01_9887414	Ancient_landrace
Jr1DG00075400	chr01_9946117	Ancient_landrace
Jr1DG00075400	chr01_9946719	Ancient_landrace
Jr1DG00075400	chr01_9947116	Ancient_landrace
Jr1DG00075500	chr01_9987806	Ancient_landrace
Jr1DG00075500	chr01_9987860	Ancient_landrace
Jr1DG00075600	chr01_9997304	Ancient_landrace
Jr1DG00075600	chr01_9997321	Ancient_landrace
Jr1DG00075700	chr01_10005425	Ancient_landrace
Jr1DG00075700	chr01_10005445	Ancient_landrace
Jr1DG00075700	chr01_10005448	Ancient_landrace
Jr1DG00075700	chr01_10005457	Ancient_landrace
Jr1DG00075700	chr01_10005700	Ancient_landrace
Jr1DG00075800	chr01_10052121	Ancient_landrace
Jr1DG00076000	chr01_10115664	Ancient_landrace
Jr1DG00076100	chr01_10132434	Ancient_landrace
Jr1DG00076100	chr01_10132459	Ancient_landrace
Jr1DG00076100	chr01_10132594	Ancient_landrace
Jr1DG00076200	chr01_10139994	Ancient_landrace
Jr1DG00076200	chr01_10140008	Ancient_landrace
Jr1DG00076200	chr01_10140048	Ancient_landrace
Jr1DG00076200	chr01_10140107	Ancient_landrace
Jr1DG00076200	chr01_10140140	Ancient_landrace
Jr1DG00076300	chr01_10149844	Ancient_landrace
Jr1DG00077400	chr01_10384134	Ancient_landrace
Jr1DG00077500	chr01_10388978	Ancient_landrace
Jr1DG00077700	chr01_10446527	Ancient_landrace
Jr1DG00077700	chr01_10446599	Ancient_landrace
Jr1DG00077800	chr01_10467797	Ancient_landrace
Jr1DG00077900	chr01_10475900	Ancient_landrace
Jr1DG00078000	chr01_10530219	Ancient_landrace
Jr1DG00078000	chr01_10531027	Ancient_landrace
Jr1DG00078000	chr01_10533553	Ancient_landrace
Jr1DG00078000	chr01_10533559	Ancient_landrace
Jr1DG00078000	chr01_10533598	Ancient_landrace
Jr1DG00078100	chr01_10563216	Ancient_landrace
Jr1DG00078300	chr01_10629383	Ancient_landrace
Jr1DG00078300	chr01_10629384	Ancient_landrace
Jr1DG00078300	chr01_10629397	Ancient_landrace
Jr1DG00078300	chr01_10629442	Ancient_landrace
Jr1DG00078300	chr01_10629472	Ancient_landrace
Jr1DG00078300	chr01_10629501	Ancient_landrace
Jr1DG00078300	chr01_10629612	Ancient_landrace
Jr1DG00078300	chr01_10629634	Ancient_landrace
Jr1DG00078300	chr01_10629635	Ancient_landrace
Jr1DG00078500	chr01_10633776	Ancient_landrace
Jr1DG00078500	chr01_10633817	Ancient_landrace
Jr1DG00078500	chr01_10633931	Ancient_landrace
Jr1DG00078500	chr01_10633947	Ancient_landrace
Jr1DG00078500	chr01_10633961	Ancient_landrace
Jr1DG00078500	chr01_10634075	Ancient_landrace
Jr1DG00078600	chr01_10658618	Ancient_landrace
Jr1DG00079200	chr01_10918489	Ancient_landrace
Jr1DG00079200	chr01_10918669	Ancient_landrace
Jr1DG00079200	chr01_10918672	Ancient_landrace
Jr1DG00079200	chr01_10919233	Ancient_landrace
Jr1DG00079300	chr01_10934187	Ancient_landrace
Jr1DG00079300	chr01_10934188	Ancient_landrace
Jr1DG00079500	chr01_10976568	Ancient_landrace
Jr1DG00079700	chr01_11011020	Ancient_landrace
Jr1DG00079700	chr01_11011045	Ancient_landrace
Jr1DG00079700	chr01_11011084	Ancient_landrace
Jr1DG00079700	chr01_11011128	Ancient_landrace
Jr1DG00079700	chr01_11011143	Ancient_landrace
Jr1DG00079700	chr01_11011379	Ancient_landrace
Jr1DG00079700	chr01_11011390	Ancient_landrace
Jr1DG00079700	chr01_11011468	Ancient_landrace
Jr1DG00079700	chr01_11011472	Ancient_landrace
Jr1DG00079800	chr01_11013923	Ancient_landrace
Jr1DG00079800	chr01_11013967	Ancient_landrace
Jr1DG00079800	chr01_11014002	Ancient_landrace
Jr1DG00079800	chr01_11014036	Ancient_landrace
Jr1DG00079800	chr01_11014112	Ancient_landrace
Jr1DG00079900	chr01_11040474	Ancient_landrace
Jr1DG00079900	chr01_11040532	Ancient_landrace
Jr1DG00079900	chr01_11040559	Ancient_landrace
Jr1DG00079900	chr01_11040573	Ancient_landrace
Jr1DG00079900	chr01_11040776	Ancient_landrace
Jr1DG00079900	chr01_11043971	Ancient_landrace
Jr1DG00079900	chr01_11044081	Ancient_landrace
Jr1DG00080100	chr01_11062585	Ancient_landrace
Jr1DG00080100	chr01_11063866	Ancient_landrace
Jr1DG00080100	chr01_11072378	Ancient_landrace
Jr1DG00080100	chr01_11078058	Ancient_landrace
Jr1DG00080400	chr01_11143708	Ancient_landrace
Jr1DG00080500	chr01_11154464	Ancient_landrace
Jr1DG00080700	chr01_11255802	Ancient_landrace
Jr1DG00080700	chr01_11256041	Ancient_landrace
Jr1DG00080700	chr01_11256047	Ancient_landrace
Jr1DG00080700	chr01_11256137	Ancient_landrace
Jr1DG00080800	chr01_11256360	Ancient_landrace
Jr1DG00080800	chr01_11256449	Ancient_landrace
Jr1DG00080800	chr01_11256816	Ancient_landrace
Jr1DG00080800	chr01_11257047	Ancient_landrace
Jr1DG00080800	chr01_11257415	Ancient_landrace
Jr1DG00080800	chr01_11257420	Ancient_landrace
Jr1DG00080800	chr01_11264228	Ancient_landrace
Jr1DG00080800	chr01_11264435	Ancient_landrace
Jr1DG00080800	chr01_11264973	Ancient_landrace
Jr1DG00080800	chr01_11265092	Ancient_landrace
Jr1DG00080800	chr01_11265173	Ancient_landrace
Jr1DG00080900	chr01_11265477	Ancient_landrace
Jr1DG00080900	chr01_11265494	Ancient_landrace
Jr1DG00080900	chr01_11265513	Ancient_landrace
Jr1DG00081000	chr01_11270386	Ancient_landrace
Jr1DG00081100	chr01_11295573	Ancient_landrace
Jr1DG00081100	chr01_11296243	Ancient_landrace
Jr1DG00081100	chr01_11296309	Ancient_landrace
Jr1DG00081100	chr01_11296408	Ancient_landrace
Jr1DG00081100	chr01_11296438	Ancient_landrace
Jr1DG00081100	chr01_11297807	Ancient_landrace
Jr1DG00081200	chr01_11299649	Ancient_landrace
Jr1DG00081200	chr01_11301467	Ancient_landrace
Jr1DG00081200	chr01_11301596	Ancient_landrace
Jr1DG00081700	chr01_11417953	Ancient_landrace
Jr1DG00081700	chr01_11430132	Ancient_landrace
Jr1DG00081700	chr01_11430137	Ancient_landrace
Jr1DG00081700	chr01_11430151	Ancient_landrace
Jr1DG00081700	chr01_11430218	Ancient_landrace
Jr1DG00081700	chr01_11430228	Ancient_landrace
Jr1DG00081700	chr01_11430249	Ancient_landrace
Jr1DG00081700	chr01_11430276	Ancient_landrace
Jr1DG00081700	chr01_11430285	Ancient_landrace
Jr1DG00081700	chr01_11431669	Ancient_landrace
Jr1DG00081700	chr01_11431693	Ancient_landrace
Jr1DG00081700	chr01_11431707	Ancient_landrace
Jr1DG00081700	chr01_11431715	Ancient_landrace
Jr1DG00081700	chr01_11431719	Ancient_landrace
Jr1DG00081700	chr01_11433643	Ancient_landrace
Jr1DG00081700	chr01_11433658	Ancient_landrace
Jr1DG00081700	chr01_11433661	Ancient_landrace
Jr1DG00081700	chr01_11433762	Ancient_landrace
Jr1DG00081700	chr01_11437845	Ancient_landrace
Jr1DG00081900	chr01_11515106	Ancient_landrace
Jr1DG00082000	chr01_11591209	Ancient_landrace
Jr1DG00082100	chr01_11616446	Ancient_landrace
Jr1DG00082200	chr01_11648102	Ancient_landrace
Jr1DG00082200	chr01_11656140	Ancient_landrace
Jr1DG00082200	chr01_11656246	Ancient_landrace
Jr1DG00082500	chr01_11719290	Ancient_landrace
Jr1DG00082500	chr01_11719662	Ancient_landrace
Jr1DG00082600	chr01_11767860	Ancient_landrace
Jr1DG00082600	chr01_11767928	Ancient_landrace
Jr1DG00082600	chr01_11768198	Ancient_landrace
Jr1DG00082600	chr01_11768219	Ancient_landrace
Jr1DG00082600	chr01_11768226	Ancient_landrace
Jr1DG00082600	chr01_11768279	Ancient_landrace
Jr1DG00082600	chr01_11768351	Ancient_landrace
Jr1DG00082600	chr01_11768397	Ancient_landrace
Jr1DG00082700	chr01_11768734	Ancient_landrace
Jr1DG00082700	chr01_11768887	Ancient_landrace
Jr1DG00083500	chr01_11924768	Ancient_landrace
Jr1DG00083500	chr01_11924842	Ancient_landrace
Jr1DG00083500	chr01_11924855	Ancient_landrace
Jr1DG00083500	chr01_11924885	Ancient_landrace
Jr1DG00083500	chr01_11925008	Ancient_landrace
Jr1DG00083500	chr01_11925194	Ancient_landrace
Jr1DG00083500	chr01_11925199	Ancient_landrace
Jr1DG00083700	chr01_12013319	Ancient_landrace
Jr1DG00083700	chr01_12013429	Ancient_landrace
Jr1DG00083700	chr01_12013669	Ancient_landrace
Jr1DG00083700	chr01_12014123	Ancient_landrace
Jr1DG00083700	chr01_12014174	Ancient_landrace
Jr1DG00083700	chr01_12014200	Ancient_landrace
Jr1DG00083700	chr01_12014245	Ancient_landrace
Jr1DG00083800	chr01_12033649	Ancient_landrace
Jr1DG00083900	chr01_12050335	Ancient_landrace
Jr1DG00083900	chr01_12050399	Ancient_landrace
Jr1DG00083900	chr01_12050790	Ancient_landrace
Jr1DG00084100	chr01_12116306	Ancient_landrace
Jr1DG00084200	chr01_12189992	Ancient_landrace
Jr1DG00084200	chr01_12190040	Ancient_landrace
Jr1DG00084200	chr01_12190108	Ancient_landrace
Jr1DG00084200	chr01_12190444	Ancient_landrace
Jr1DG00084200	chr01_12190447	Ancient_landrace
Jr1DG00084200	chr01_12190449	Ancient_landrace
Jr1DG00084200	chr01_12190611	Ancient_landrace
Jr1DG00084500	chr01_12345121	Ancient_landrace
Jr1DG00084500	chr01_12345394	Ancient_landrace
Jr1DG00084500	chr01_12345580	Ancient_landrace
Jr1DG00084600	chr01_12346264	Ancient_landrace
Jr1DG00084600	chr01_12346362	Ancient_landrace
Jr1DG00084800	chr01_12356578	Ancient_landrace
Jr1DG00084800	chr01_12356588	Ancient_landrace
Jr1DG00084800	chr01_12356796	Ancient_landrace
Jr1DG00085500	chr01_12438763	Ancient_landrace
Jr1DG00085700	chr01_12456467	Ancient_landrace
Jr1DG00085900	chr01_12500986	Ancient_landrace
Jr1DG00086000	chr01_12521204	Ancient_landrace
Jr1DG00086000	chr01_12522233	Ancient_landrace
Jr1DG00086000	chr01_12524635	Ancient_landrace
Jr1DG00086100	chr01_12527357	Ancient_landrace
Jr1DG00086200	chr01_12578097	Ancient_landrace
Jr1DG00086200	chr01_12578117	Ancient_landrace
Jr1DG00086400	chr01_12651534	Ancient_landrace
Jr1DG00086400	chr01_12652372	Ancient_landrace
Jr1DG00086600	chr01_12788396	Ancient_landrace
Jr1DG00086600	chr01_12788438	Ancient_landrace
Jr1DG00086600	chr01_12788471	Ancient_landrace
Jr1DG00086600	chr01_12788480	Ancient_landrace
Jr1DG00086600	chr01_12788506	Ancient_landrace
Jr1DG00086600	chr01_12788778	Ancient_landrace
Jr1DG00086600	chr01_12792141	Ancient_landrace
Jr1DG00087100	chr01_12942003	Ancient_landrace
Jr1DG00087200	chr01_12965296	Ancient_landrace
Jr1DG00087200	chr01_12966532	Ancient_landrace
Jr1DG00087800	chr01_13085375	Ancient_landrace
Jr1DG00088000	chr01_13193402	Ancient_landrace
Jr1DG00088000	chr01_13194047	Ancient_landrace
Jr1DG00088100	chr01_13202626	Ancient_landrace
Jr1DG00088100	chr01_13203102	Ancient_landrace
Jr1DG00088200	chr01_13230174	Ancient_landrace
Jr1DG00088300	chr01_13234308	Ancient_landrace
Jr1DG00088300	chr01_13234352	Ancient_landrace
Jr1DG00088400	chr01_13303584	Ancient_landrace
Jr1DG00088800	chr01_13637032	Ancient_landrace
Jr1DG00088900	chr01_13692095	Ancient_landrace
Jr1DG00089000	chr01_13738304	Ancient_landrace
Jr1DG00089000	chr01_13738324	Ancient_landrace
Jr1DG00089000	chr01_13738536	Ancient_landrace
Jr1DG00089000	chr01_13738539	Ancient_landrace
Jr1DG00089000	chr01_13739787	Ancient_landrace
Jr1DG00089000	chr01_13739896	Ancient_landrace
Jr1DG00089000	chr01_13739938	Ancient_landrace
Jr1DG00089000	chr01_13741036	Ancient_landrace
Jr1DG00089000	chr01_13741293	Ancient_landrace
Jr1DG00089000	chr01_13741312	Ancient_landrace
Jr1DG00089000	chr01_13742026	Ancient_landrace
Jr1DG00089000	chr01_13742048	Ancient_landrace
Jr1DG00089000	chr01_13742064	Ancient_landrace
Jr1DG00089000	chr01_13742071	Ancient_landrace
Jr1DG00089000	chr01_13742084	Ancient_landrace
Jr1DG00089000	chr01_13742092	Ancient_landrace
Jr1DG00089000	chr01_13742098	Ancient_landrace
Jr1DG00089000	chr01_13742787	Ancient_landrace
Jr1DG00089100	chr01_13754397	Ancient_landrace
Jr1DG00089100	chr01_13758963	Ancient_landrace
Jr1DG00089200	chr01_13768914	Ancient_landrace
Jr1DG00089400	chr01_13790802	Ancient_landrace
Jr1DG00089500	chr01_13807036	Ancient_landrace
Jr1DG00089500	chr01_13808966	Ancient_landrace
Jr1DG00089600	chr01_13816098	Ancient_landrace
Jr1DG00089600	chr01_13816192	Ancient_landrace
Jr1DG00089600	chr01_13816258	Ancient_landrace
Jr1DG00089700	chr01_13860220	Ancient_landrace
Jr1DG00089900	chr01_13944829	Ancient_landrace
Jr1DG00089900	chr01_13945030	Ancient_landrace
Jr1DG00089900	chr01_13945640	Ancient_landrace
Jr1DG00089900	chr01_13945790	Ancient_landrace
Jr1DG00089900	chr01_13945846	Ancient_landrace
Jr1DG00089900	chr01_13946148	Ancient_landrace
Jr1DG00089900	chr01_13946743	Ancient_landrace
Jr1DG00089900	chr01_13946809	Ancient_landrace
Jr1DG00090300	chr01_14052979	Ancient_landrace
Jr1DG00090400	chr01_14120840	Ancient_landrace
Jr1DG00090600	chr01_14157678	Ancient_landrace
Jr1DG00090700	chr01_14205650	Ancient_landrace
Jr1DG00090800	chr01_14222245	Ancient_landrace
Jr1DG00090800	chr01_14222395	Ancient_landrace
Jr1DG00091000	chr01_14286838	Ancient_landrace
Jr1DG00091000	chr01_14287296	Ancient_landrace
Jr1DG00091100	chr01_14319843	Ancient_landrace
Jr1DG00091200	chr01_14367789	Ancient_landrace
Jr1DG00091400	chr01_14460682	Ancient_landrace
Jr1DG00091400	chr01_14460687	Ancient_landrace
Jr1DG00091400	chr01_14461093	Ancient_landrace
Jr1DG00091400	chr01_14461174	Ancient_landrace
Jr1DG00091400	chr01_14461196	Ancient_landrace
Jr1DG00091400	chr01_14461209	Ancient_landrace
Jr1DG00091400	chr01_14461297	Ancient_landrace
Jr1DG00091400	chr01_14461326	Ancient_landrace
Jr1DG00091400	chr01_14461390	Ancient_landrace
Jr1DG00091400	chr01_14461405	Ancient_landrace
Jr1DG00091800	chr01_14510910	Ancient_landrace
Jr1DG00092000	chr01_14586182	Ancient_landrace
Jr1DG00092000	chr01_14586270	Ancient_landrace
Jr1DG00092000	chr01_14586523	Ancient_landrace
Jr1DG00092100	chr01_14596346	Ancient_landrace
Jr1DG00092100	chr01_14596361	Ancient_landrace
Jr1DG00092100	chr01_14596363	Ancient_landrace
Jr1DG00092100	chr01_14596403	Ancient_landrace
Jr1DG00092600	chr01_14720993	Ancient_landrace
Jr1DG00092600	chr01_14721267	Ancient_landrace
Jr1DG00092900	chr01_14767230	Ancient_landrace
Jr1DG00093200	chr01_14855048	Ancient_landrace
Jr1DG00093200	chr01_14855665	Ancient_landrace
Jr1DG00093200	chr01_14855726	Ancient_landrace
Jr1DG00093200	chr01_14855727	Ancient_landrace
Jr1DG00093200	chr01_14855839	Ancient_landrace
Jr1DG00093200	chr01_14855866	Ancient_landrace
Jr1DG00093200	chr01_14855891	Ancient_landrace
Jr1DG00093200	chr01_14855983	Ancient_landrace
Jr1DG00093200	chr01_14856130	Ancient_landrace
Jr1DG00093400	chr01_14903347	Ancient_landrace
Jr1DG00093400	chr01_14905960	Ancient_landrace
Jr1DG00093900	chr01_15085932	Ancient_landrace
Jr1DG00094200	chr01_15180981	Ancient_landrace
Jr1DG00094300	chr01_15200993	Ancient_landrace
Jr1DG00094500	chr01_15232713	Ancient_landrace
Jr1DG00094600	chr01_15256552	Ancient_landrace
Jr1DG00094800	chr01_15273790	Ancient_landrace
Jr1DG00095100	chr01_15334038	Ancient_landrace
Jr1DG00095800	chr01_15488771	Ancient_landrace
Jr1DG00096000	chr01_15532568	Ancient_landrace
Jr1DG00096000	chr01_15532574	Ancient_landrace
Jr1DG00096200	chr01_15555389	Ancient_landrace
Jr1DG00096300	chr01_15580717	Ancient_landrace
Jr1DG00096500	chr01_15653318	Ancient_landrace
Jr1DG00096600	chr01_15713971	Ancient_landrace
Jr1DG00096600	chr01_15714382	Ancient_landrace
Jr1DG00096600	chr01_15715650	Ancient_landrace
Jr1DG00096800	chr01_15740029	Ancient_landrace
Jr1DG00096900	chr01_15750111	Ancient_landrace
Jr1DG00096900	chr01_15750711	Ancient_landrace
Jr1DG00097000	chr01_15769992	Ancient_landrace
Jr1DG00097100	chr01_15772742	Ancient_landrace
Jr1DG00097200	chr01_15786512	Ancient_landrace
Jr1DG00097200	chr01_15786801	Ancient_landrace
Jr1DG00097300	chr01_15820905	Ancient_landrace
Jr1DG00097300	chr01_15821030	Ancient_landrace
Jr1DG00097300	chr01_15821409	Ancient_landrace
Jr1DG00097300	chr01_15822263	Ancient_landrace
Jr1DG00097600	chr01_15894639	Ancient_landrace
Jr1DG00097600	chr01_15895189	Ancient_landrace
Jr1DG00097900	chr01_15957708	Ancient_landrace
Jr1DG00098100	chr01_16005219	Ancient_landrace
Jr1DG00098100	chr01_16005249	Ancient_landrace
Jr1DG00098400	chr01_16037340	Ancient_landrace
Jr1DG00098700	chr01_16045102	Ancient_landrace
Jr1DG00098800	chr01_16045649	Ancient_landrace
Jr1DG00098800	chr01_16045665	Ancient_landrace
Jr1DG00098900	chr01_16048336	Ancient_landrace
Jr1DG00098900	chr01_16048550	Ancient_landrace
Jr1DG00098900	chr01_16050195	Ancient_landrace
Jr1DG00098900	chr01_16050536	Ancient_landrace
Jr1DG00099000	chr01_16058183	Ancient_landrace
Jr1DG00099000	chr01_16059772	Ancient_landrace
Jr1DG00099000	chr01_16059858	Ancient_landrace
Jr1DG00099100	chr01_16106612	Ancient_landrace
Jr1DG00099400	chr01_16243478	Ancient_landrace
Jr1DG00099800	chr01_16284224	Ancient_landrace
Jr1DG00099800	chr01_16285533	Ancient_landrace
Jr1DG00099800	chr01_16287181	Ancient_landrace
Jr1DG00100600	chr01_16358972	Ancient_landrace
Jr1DG00100600	chr01_16358992	Ancient_landrace
Jr1DG00100600	chr01_16358997	Ancient_landrace
Jr1DG00100600	chr01_16359045	Ancient_landrace
Jr1DG00100600	chr01_16359192	Ancient_landrace
Jr1DG00100600	chr01_16359194	Ancient_landrace
Jr1DG00100600	chr01_16359227	Ancient_landrace
Jr1DG00100600	chr01_16361539	Ancient_landrace
Jr1DG00100700	chr01_16386239	Ancient_landrace
Jr1DG00100700	chr01_16386334	Ancient_landrace
Jr1DG00100700	chr01_16386384	Ancient_landrace
Jr1DG00100700	chr01_16386471	Ancient_landrace
Jr1DG00100700	chr01_16386675	Ancient_landrace
Jr1DG00100700	chr01_16386705	Ancient_landrace
Jr1DG00100700	chr01_16386712	Ancient_landrace
Jr1DG00100700	chr01_16386751	Ancient_landrace
Jr1DG00100700	chr01_16387097	Ancient_landrace
Jr1DG00100800	chr01_16387528	Ancient_landrace
Jr1DG00100800	chr01_16387542	Ancient_landrace
Jr1DG00101200	chr01_16454303	Ancient_landrace
Jr1DG00101600	chr01_16529883	Ancient_landrace
Jr1DG00101700	chr01_16546883	Ancient_landrace
Jr1DG00101900	chr01_16577094	Ancient_landrace
Jr1DG00102200	chr01_16616535	Ancient_landrace
Jr1DG00102400	chr01_16630643	Ancient_landrace
Jr1DG00102500	chr01_16633163	Ancient_landrace
Jr1DG00102700	chr01_16647329	Ancient_landrace
Jr1DG00103100	chr01_16726426	Ancient_landrace
Jr1DG00103100	chr01_16726428	Ancient_landrace
Jr1DG00103100	chr01_16726431	Ancient_landrace
Jr1DG00103100	chr01_16726544	Ancient_landrace
Jr1DG00103100	chr01_16726553	Ancient_landrace
Jr1DG00103100	chr01_16726756	Ancient_landrace
Jr1DG00103300	chr01_16756115	Ancient_landrace
Jr1DG00103400	chr01_16770784	Ancient_landrace
Jr1DG00103400	chr01_16770826	Ancient_landrace
Jr1DG00103400	chr01_16770832	Ancient_landrace
Jr1DG00103400	chr01_16770874	Ancient_landrace
Jr1DG00103400	chr01_16770883	Ancient_landrace
Jr1DG00103900	chr01_16850707	Ancient_landrace
Jr1DG00104000	chr01_16873781	Ancient_landrace
Jr1DG00104000	chr01_16876125	Ancient_landrace
Jr1DG00104100	chr01_16897244	Ancient_landrace
Jr1DG00104100	chr01_16897560	Ancient_landrace
Jr1DG00104100	chr01_16897642	Ancient_landrace
Jr1DG00104300	chr01_16928485	Ancient_landrace
Jr1DG00104400	chr01_16949163	Ancient_landrace
Jr1DG00104600	chr01_17002029	Ancient_landrace
Jr1DG00105400	chr01_17175929	Ancient_landrace
Jr1DG00105400	chr01_17176653	Ancient_landrace
Jr1DG00105500	chr01_17218076	Ancient_landrace
Jr1DG00105500	chr01_17218134	Ancient_landrace
Jr1DG00105500	chr01_17218208	Ancient_landrace
Jr1DG00105500	chr01_17219475	Ancient_landrace
Jr1DG00105500	chr01_17219490	Ancient_landrace
Jr1DG00105600	chr01_17229226	Ancient_landrace
Jr1DG00105600	chr01_17229255	Ancient_landrace
Jr1DG00105700	chr01_17236976	Ancient_landrace
Jr1DG00106200	chr01_17300805	Ancient_landrace
Jr1DG00106200	chr01_17302424	Ancient_landrace
Jr1DG00106200	chr01_17302433	Ancient_landrace
Jr1DG00106200	chr01_17303234	Ancient_landrace
Jr1DG00106200	chr01_17303892	Ancient_landrace
Jr1DG00106200	chr01_17304057	Ancient_landrace
Jr1DG00106500	chr01_17319940	Ancient_landrace
Jr1DG00106600	chr01_17325805	Ancient_landrace
Jr1DG00106600	chr01_17332756	Ancient_landrace
Jr1DG00106700	chr01_17353886	Ancient_landrace
Jr1DG00106800	chr01_17363425	Ancient_landrace
Jr1DG00106800	chr01_17363446	Ancient_landrace
Jr1DG00106800	chr01_17363482	Ancient_landrace
Jr1DG00106800	chr01_17363488	Ancient_landrace
Jr1DG00107400	chr01_17524547	Ancient_landrace
Jr1DG00107400	chr01_17529471	Ancient_landrace
Jr1DG00108000	chr01_17618506	Ancient_landrace
Jr1DG00108100	chr01_17627077	Ancient_landrace
Jr1DG00108200	chr01_17664414	Ancient_landrace
Jr1DG00108200	chr01_17667887	Ancient_landrace
Jr1DG00108400	chr01_17766654	Ancient_landrace
Jr1DG00108600	chr01_17810956	Ancient_landrace
Jr1DG00108700	chr01_17820711	Ancient_landrace
Jr1DG00108700	chr01_17823081	Ancient_landrace
Jr1DG00108800	chr01_17827230	Ancient_landrace
Jr1DG00109400	chr01_17886509	Ancient_landrace
Jr1DG00109400	chr01_17887006	Ancient_landrace
Jr1DG00109500	chr01_17913457	Ancient_landrace
Jr1DG00109500	chr01_17920329	Ancient_landrace
Jr1DG00109600	chr01_17927470	Ancient_landrace
Jr1DG00109600	chr01_17935480	Ancient_landrace
Jr1DG00109700	chr01_17949446	Ancient_landrace
Jr1DG00109700	chr01_17949677	Ancient_landrace
Jr1DG00109700	chr01_17949733	Ancient_landrace
Jr1DG00109700	chr01_17949758	Ancient_landrace
Jr1DG00109700	chr01_17949764	Ancient_landrace
Jr1DG00109700	chr01_17949794	Ancient_landrace
Jr1DG00109700	chr01_17949871	Ancient_landrace
Jr1DG00110200	chr01_18021524	Ancient_landrace
Jr1DG00110200	chr01_18021601	Ancient_landrace
Jr1DG00110900	chr01_18105351	Ancient_landrace
Jr1DG00110900	chr01_18105367	Ancient_landrace
Jr1DG00110900	chr01_18105370	Ancient_landrace
Jr1DG00110900	chr01_18105394	Ancient_landrace
Jr1DG00110900	chr01_18105420	Ancient_landrace
Jr1DG00110900	chr01_18105433	Ancient_landrace
Jr1DG00111300	chr01_18187377	Ancient_landrace
Jr1DG00111300	chr01_18188040	Ancient_landrace
Jr1DG00111300	chr01_18188371	Ancient_landrace
Jr1DG00111400	chr01_18189355	Ancient_landrace
Jr1DG00111400	chr01_18189387	Ancient_landrace
Jr1DG00111600	chr01_18208907	Ancient_landrace
Jr1DG00111900	chr01_18249545	Ancient_landrace
Jr1DG00111900	chr01_18249766	Ancient_landrace
Jr1DG00111900	chr01_18250096	Ancient_landrace
Jr1DG00111900	chr01_18250118	Ancient_landrace
Jr1DG00111900	chr01_18250180	Ancient_landrace
Jr1DG00111900	chr01_18250226	Ancient_landrace
Jr1DG00111900	chr01_18255513	Ancient_landrace
Jr1DG00111900	chr01_18255524	Ancient_landrace
Jr1DG00111900	chr01_18255563	Ancient_landrace
Jr1DG00111900	chr01_18255687	Ancient_landrace
Jr1DG00111900	chr01_18255804	Ancient_landrace
Jr1DG00111900	chr01_18255939	Ancient_landrace
Jr1DG00111900	chr01_18256036	Ancient_landrace
Jr1DG00112000	chr01_18275074	Ancient_landrace
Jr1DG00112000	chr01_18275088	Ancient_landrace
Jr1DG00112000	chr01_18275239	Ancient_landrace
Jr1DG00112000	chr01_18275256	Ancient_landrace
Jr1DG00112000	chr01_18275406	Ancient_landrace
Jr1DG00112000	chr01_18275562	Ancient_landrace
Jr1DG00112000	chr01_18275652	Ancient_landrace
Jr1DG00112000	chr01_18275701	Ancient_landrace
Jr1DG00112100	chr01_18276331	Ancient_landrace
Jr1DG00112100	chr01_18276558	Ancient_landrace
Jr1DG00112100	chr01_18276612	Ancient_landrace
Jr1DG00112100	chr01_18276630	Ancient_landrace
Jr1DG00112100	chr01_18276654	Ancient_landrace
Jr1DG00112100	chr01_18276757	Ancient_landrace
Jr1DG00112100	chr01_18276840	Ancient_landrace
Jr1DG00112100	chr01_18276841	Ancient_landrace
Jr1DG00112100	chr01_18276875	Ancient_landrace
Jr1DG00112200	chr01_18290814	Ancient_landrace
Jr1DG00112200	chr01_18291126	Ancient_landrace
Jr1DG00112300	chr01_18292848	Ancient_landrace
Jr1DG00112300	chr01_18292918	Ancient_landrace
Jr1DG00112300	chr01_18292949	Ancient_landrace
Jr1DG00112300	chr01_18293006	Ancient_landrace
Jr1DG00112300	chr01_18294273	Ancient_landrace
Jr1DG00112300	chr01_18294279	Ancient_landrace
Jr1DG00112500	chr01_18299927	Ancient_landrace
Jr1DG00112500	chr01_18300323	Ancient_landrace
Jr1DG00112600	chr01_18305709	Ancient_landrace
Jr1DG00112700	chr01_18315503	Ancient_landrace
Jr1DG00112800	chr01_18327853	Ancient_landrace
Jr1DG00112800	chr01_18327942	Ancient_landrace
Jr1DG00112800	chr01_18327954	Ancient_landrace
Jr1DG00113100	chr01_18384283	Ancient_landrace
Jr1DG00113200	chr01_18388060	Ancient_landrace
Jr1DG00113200	chr01_18388388	Ancient_landrace
Jr1DG00113400	chr01_18422338	Ancient_landrace
Jr1DG00113400	chr01_18423578	Ancient_landrace
Jr1DG00113400	chr01_18424449	Ancient_landrace
Jr1DG00113500	chr01_18442160	Ancient_landrace
Jr1DG00113500	chr01_18444643	Ancient_landrace
Jr1DG00113500	chr01_18445204	Ancient_landrace
Jr1DG00113500	chr01_18446112	Ancient_landrace
Jr1DG00113500	chr01_18447516	Ancient_landrace
Jr1DG00113700	chr01_18469896	Ancient_landrace
Jr1DG00115400	chr01_18706831	Ancient_landrace
Jr1DG00115400	chr01_18707316	Ancient_landrace
Jr1DG00115500	chr01_18711681	Ancient_landrace
Jr1DG00115500	chr01_18711686	Ancient_landrace
Jr1DG00115500	chr01_18711917	Ancient_landrace
Jr1DG00115500	chr01_18712984	Ancient_landrace
Jr1DG00115600	chr01_18835001	Ancient_landrace
Jr1DG00115700	chr01_18931259	Ancient_landrace
Jr1DG00116000	chr01_19306637	Ancient_landrace
Jr1DG00116000	chr01_19306653	Ancient_landrace
Jr1DG00116000	chr01_19306682	Ancient_landrace
Jr1DG00116000	chr01_19306824	Ancient_landrace
Jr1DG00116100	chr01_19321374	Ancient_landrace
Jr1DG00116100	chr01_19321817	Ancient_landrace
Jr1DG00116100	chr01_19321940	Ancient_landrace
Jr1DG00116100	chr01_19322120	Ancient_landrace
Jr1DG00116200	chr01_19325730	Ancient_landrace
Jr1DG00116200	chr01_19326159	Ancient_landrace
Jr1DG00117300	chr01_19534496	Ancient_landrace
Jr1DG00117300	chr01_19538885	Ancient_landrace
Jr1DG00117400	chr01_19605864	Ancient_landrace
Jr1DG00117400	chr01_19606222	Ancient_landrace
Jr1DG00117400	chr01_19608238	Ancient_landrace
Jr1DG00117400	chr01_19608328	Ancient_landrace
Jr1DG00117400	chr01_19608622	Ancient_landrace
Jr1DG00117400	chr01_19609826	Ancient_landrace
Jr1DG00117500	chr01_19637278	Ancient_landrace
Jr1DG00117500	chr01_19638389	Ancient_landrace
Jr1DG00117500	chr01_19638398	Ancient_landrace
Jr1DG00117500	chr01_19638405	Ancient_landrace
Jr1DG00117500	chr01_19638429	Ancient_landrace
Jr1DG00117500	chr01_19638525	Ancient_landrace
Jr1DG00117500	chr01_19638567	Ancient_landrace
Jr1DG00117500	chr01_19638583	Ancient_landrace
Jr1DG00117500	chr01_19638603	Ancient_landrace
Jr1DG00117500	chr01_19638695	Ancient_landrace
Jr1DG00117500	chr01_19638842	Ancient_landrace
Jr1DG00117500	chr01_19638891	Ancient_landrace
Jr1DG00117500	chr01_19638925	Ancient_landrace
Jr1DG00117500	chr01_19638942	Ancient_landrace
Jr1DG00117500	chr01_19638959	Ancient_landrace
Jr1DG00117500	chr01_19639014	Ancient_landrace
Jr1DG00117500	chr01_19639041	Ancient_landrace
Jr1DG00117500	chr01_19639086	Ancient_landrace
Jr1DG00117500	chr01_19639110	Ancient_landrace
Jr1DG00117500	chr01_19639115	Ancient_landrace
Jr1DG00117500	chr01_19639139	Ancient_landrace
Jr1DG00117500	chr01_19639151	Ancient_landrace
Jr1DG00117500	chr01_19639164	Ancient_landrace
Jr1DG00117500	chr01_19639313	Ancient_landrace
Jr1DG00117500	chr01_19639383	Ancient_landrace
Jr1DG00117500	chr01_19640119	Ancient_landrace
Jr1DG00117500	chr01_19640300	Ancient_landrace
Jr1DG00117600	chr01_19655581	Ancient_landrace
Jr1DG00117800	chr01_19722480	Ancient_landrace
Jr1DG00118000	chr01_19743982	Ancient_landrace
Jr1DG00118000	chr01_19743984	Ancient_landrace
Jr1DG00118000	chr01_19744454	Ancient_landrace
Jr1DG00118000	chr01_19744484	Ancient_landrace
Jr1DG00118000	chr01_19744493	Ancient_landrace
Jr1DG00118000	chr01_19744688	Ancient_landrace
Jr1DG00118100	chr01_19758455	Ancient_landrace
Jr1DG00118300	chr01_19841936	Ancient_landrace
Jr1DG00118300	chr01_19842037	Ancient_landrace
Jr1DG00118300	chr01_19842084	Ancient_landrace
Jr1DG00119600	chr01_20158004	Ancient_landrace
Jr1DG00120100	chr01_20289702	Ancient_landrace
Jr1DG00120100	chr01_20289991	Ancient_landrace
Jr1DG00120100	chr01_20292500	Ancient_landrace
Jr1DG00120200	chr01_20324265	Ancient_landrace
Jr1DG00120200	chr01_20324274	Ancient_landrace
Jr1DG00120200	chr01_20324321	Ancient_landrace
Jr1DG00120200	chr01_20324366	Ancient_landrace
Jr1DG00120300	chr01_20358075	Ancient_landrace
Jr1DG00120300	chr01_20358318	Ancient_landrace
Jr1DG00120300	chr01_20360009	Ancient_landrace
Jr1DG00120300	chr01_20360021	Ancient_landrace
Jr1DG00120300	chr01_20366147	Ancient_landrace
Jr1DG00120600	chr01_20409374	Ancient_landrace
Jr1DG00120600	chr01_20409578	Ancient_landrace
Jr1DG00120700	chr01_20428239	Ancient_landrace
Jr1DG00121000	chr01_20477563	Ancient_landrace
Jr1DG00121000	chr01_20490679	Ancient_landrace
Jr1DG00121000	chr01_20491062	Ancient_landrace
Jr1DG00121000	chr01_20491270	Ancient_landrace
Jr1DG00121200	chr01_20613775	Ancient_landrace
Jr1DG00121200	chr01_20623040	Ancient_landrace
Jr1DG00121400	chr01_20676558	Ancient_landrace
Jr1DG00121700	chr01_20726478	Ancient_landrace
Jr1DG00121900	chr01_20738977	Ancient_landrace
Jr1DG00121900	chr01_20739966	Ancient_landrace
Jr1DG00122900	chr01_20912169	Ancient_landrace
Jr1DG00123200	chr01_20962042	Ancient_landrace
Jr1DG00123300	chr01_20990983	Ancient_landrace
Jr1DG00123400	chr01_21049043	Ancient_landrace
Jr1DG00123400	chr01_21050750	Ancient_landrace
Jr1DG00123400	chr01_21050865	Ancient_landrace
Jr1DG00123400	chr01_21051351	Ancient_landrace
Jr1DG00123500	chr01_21056120	Ancient_landrace
Jr1DG00123500	chr01_21065675	Ancient_landrace
Jr1DG00123600	chr01_21074264	Ancient_landrace
Jr1DG00123600	chr01_21074306	Ancient_landrace
Jr1DG00123600	chr01_21074354	Ancient_landrace
Jr1DG00124100	chr01_21143387	Ancient_landrace
Jr1DG00124100	chr01_21151639	Ancient_landrace
Jr1DG00124200	chr01_21168909	Ancient_landrace
Jr1DG00124200	chr01_21168996	Ancient_landrace
Jr1DG00124200	chr01_21169018	Ancient_landrace
Jr1DG00124300	chr01_21186946	Ancient_landrace
Jr1DG00124300	chr01_21186987	Ancient_landrace
Jr1DG00124400	chr01_21222162	Ancient_landrace
Jr1DG00124500	chr01_21255247	Ancient_landrace
Jr1DG00124700	chr01_21288690	Ancient_landrace
Jr1DG00124700	chr01_21288924	Ancient_landrace
Jr1DG00124900	chr01_21345611	Ancient_landrace
Jr1DG00125100	chr01_21367747	Ancient_landrace
Jr1DG00125100	chr01_21367748	Ancient_landrace
Jr1DG00125200	chr01_21393385	Ancient_landrace
Jr1DG00125200	chr01_21393592	Ancient_landrace
Jr1DG00125200	chr01_21394184	Ancient_landrace
Jr1DG00126100	chr01_21603194	Ancient_landrace
Jr1DG00126100	chr01_21604643	Ancient_landrace
Jr1DG00126700	chr01_21795311	Ancient_landrace
Jr1DG00127000	chr01_21944827	Ancient_landrace
Jr1DG00127000	chr01_21944920	Ancient_landrace
Jr1DG00127100	chr01_21947623	Ancient_landrace
Jr1DG00127200	chr01_21966787	Ancient_landrace
Jr1DG00127200	chr01_21971478	Ancient_landrace
Jr1DG00127300	chr01_21984306	Ancient_landrace
Jr1DG00127400	chr01_22010154	Ancient_landrace
Jr1DG00127400	chr01_22010737	Ancient_landrace
Jr1DG00127500	chr01_22016916	Ancient_landrace
Jr1DG00127600	chr01_22028613	Ancient_landrace
Jr1DG00127600	chr01_22029177	Ancient_landrace
Jr1DG00127700	chr01_22029858	Ancient_landrace
Jr1DG00127700	chr01_22029902	Ancient_landrace
Jr1DG00127700	chr01_22029957	Ancient_landrace
Jr1DG00127700	chr01_22030187	Ancient_landrace
Jr1DG00127700	chr01_22030292	Ancient_landrace
Jr1DG00127700	chr01_22030427	Ancient_landrace
Jr1DG00127700	chr01_22030440	Ancient_landrace
Jr1DG00127700	chr01_22030462	Ancient_landrace
Jr1DG00127700	chr01_22030514	Ancient_landrace
Jr1DG00127700	chr01_22030517	Ancient_landrace
Jr1DG00127700	chr01_22030589	Ancient_landrace
Jr1DG00127700	chr01_22030843	Ancient_landrace
Jr1DG00127700	chr01_22030866	Ancient_landrace
Jr1DG00127700	chr01_22030878	Ancient_landrace
Jr1DG00127800	chr01_22045674	Ancient_landrace
Jr1DG00127800	chr01_22045676	Ancient_landrace
Jr1DG00127800	chr01_22045749	Ancient_landrace
Jr1DG00127800	chr01_22045761	Ancient_landrace
Jr1DG00127800	chr01_22045769	Ancient_landrace
Jr1DG00127800	chr01_22045778	Ancient_landrace
Jr1DG00127800	chr01_22045787	Ancient_landrace
Jr1DG00127800	chr01_22045791	Ancient_landrace
Jr1DG00127800	chr01_22045793	Ancient_landrace
Jr1DG00127800	chr01_22045796	Ancient_landrace
Jr1DG00127800	chr01_22045807	Ancient_landrace
Jr1DG00127800	chr01_22045812	Ancient_landrace
Jr1DG00127800	chr01_22045815	Ancient_landrace
Jr1DG00127800	chr01_22045822	Ancient_landrace
Jr1DG00127800	chr01_22045823	Ancient_landrace
Jr1DG00127800	chr01_22045833	Ancient_landrace
Jr1DG00127800	chr01_22045857	Ancient_landrace
Jr1DG00127800	chr01_22045886	Ancient_landrace
Jr1DG00127800	chr01_22045893	Ancient_landrace
Jr1DG00127800	chr01_22045901	Ancient_landrace
Jr1DG00127800	chr01_22045913	Ancient_landrace
Jr1DG00127800	chr01_22045919	Ancient_landrace
Jr1DG00127800	chr01_22045928	Ancient_landrace
Jr1DG00127800	chr01_22045935	Ancient_landrace
Jr1DG00127800	chr01_22045940	Ancient_landrace
Jr1DG00127800	chr01_22045955	Ancient_landrace
Jr1DG00127800	chr01_22045964	Ancient_landrace
Jr1DG00127800	chr01_22045971	Ancient_landrace
Jr1DG00127800	chr01_22045982	Ancient_landrace
Jr1DG00127800	chr01_22045985	Ancient_landrace
Jr1DG00127800	chr01_22045991	Ancient_landrace
Jr1DG00127800	chr01_22046031	Ancient_landrace
Jr1DG00127800	chr01_22046039	Ancient_landrace
Jr1DG00127800	chr01_22046043	Ancient_landrace
Jr1DG00127800	chr01_22046045	Ancient_landrace
Jr1DG00127800	chr01_22046048	Ancient_landrace
Jr1DG00127800	chr01_22046862	Ancient_landrace
Jr1DG00127800	chr01_22046863	Ancient_landrace
Jr1DG00127800	chr01_22046866	Ancient_landrace
Jr1DG00127800	chr01_22046875	Ancient_landrace
Jr1DG00127800	chr01_22046878	Ancient_landrace
Jr1DG00127800	chr01_22046917	Ancient_landrace
Jr1DG00127800	chr01_22046929	Ancient_landrace
Jr1DG00127800	chr01_22046933	Ancient_landrace
Jr1DG00127800	chr01_22047013	Ancient_landrace
Jr1DG00127800	chr01_22047018	Ancient_landrace
Jr1DG00127800	chr01_22047020	Ancient_landrace
Jr1DG00127800	chr01_22047032	Ancient_landrace
Jr1DG00127800	chr01_22047049	Ancient_landrace
Jr1DG00127800	chr01_22047057	Ancient_landrace
Jr1DG00127800	chr01_22047073	Ancient_landrace
Jr1DG00127800	chr01_22047078	Ancient_landrace
Jr1DG00127800	chr01_22047091	Ancient_landrace
Jr1DG00127800	chr01_22047112	Ancient_landrace
Jr1DG00127800	chr01_22047118	Ancient_landrace
Jr1DG00127800	chr01_22047154	Ancient_landrace
Jr1DG00127800	chr01_22047181	Ancient_landrace
Jr1DG00127800	chr01_22047183	Ancient_landrace
Jr1DG00127800	chr01_22047198	Ancient_landrace
Jr1DG00127800	chr01_22047231	Ancient_landrace
Jr1DG00127800	chr01_22047249	Ancient_landrace
Jr1DG00127800	chr01_22047250	Ancient_landrace
Jr1DG00127800	chr01_22047267	Ancient_landrace
Jr1DG00127800	chr01_22047285	Ancient_landrace
Jr1DG00127800	chr01_22047288	Ancient_landrace
Jr1DG00127800	chr01_22047300	Ancient_landrace
Jr1DG00127800	chr01_22047301	Ancient_landrace
Jr1DG00127800	chr01_22047315	Ancient_landrace
Jr1DG00127800	chr01_22047333	Ancient_landrace
Jr1DG00127800	chr01_22047354	Ancient_landrace
Jr1DG00127800	chr01_22047369	Ancient_landrace
Jr1DG00127800	chr01_22047379	Ancient_landrace
Jr1DG00127800	chr01_22047396	Ancient_landrace
Jr1DG00127800	chr01_22047462	Ancient_landrace
Jr1DG00127800	chr01_22047463	Ancient_landrace
Jr1DG00127800	chr01_22047496	Ancient_landrace
Jr1DG00127800	chr01_22047614	Ancient_landrace
Jr1DG00127800	chr01_22047720	Ancient_landrace
Jr1DG00127800	chr01_22047726	Ancient_landrace
Jr1DG00127800	chr01_22047777	Ancient_landrace
Jr1DG00127800	chr01_22047870	Ancient_landrace
Jr1DG00127800	chr01_22047889	Ancient_landrace
Jr1DG00127800	chr01_22047900	Ancient_landrace
Jr1DG00127800	chr01_22047918	Ancient_landrace
Jr1DG00127800	chr01_22047927	Ancient_landrace
Jr1DG00127800	chr01_22047928	Ancient_landrace
Jr1DG00127800	chr01_22047936	Ancient_landrace
Jr1DG00127800	chr01_22047943	Ancient_landrace
Jr1DG00127800	chr01_22047985	Ancient_landrace
Jr1DG00127800	chr01_22047987	Ancient_landrace
Jr1DG00127800	chr01_22048000	Ancient_landrace
Jr1DG00127800	chr01_22048009	Ancient_landrace
Jr1DG00127800	chr01_22048012	Ancient_landrace
Jr1DG00127800	chr01_22048017	Ancient_landrace
Jr1DG00127800	chr01_22048024	Ancient_landrace
Jr1DG00127800	chr01_22048047	Ancient_landrace
Jr1DG00127800	chr01_22048066	Ancient_landrace
Jr1DG00127800	chr01_22048094	Ancient_landrace
Jr1DG00127800	chr01_22048156	Ancient_landrace
Jr1DG00127800	chr01_22048187	Ancient_landrace
Jr1DG00127800	chr01_22048234	Ancient_landrace
Jr1DG00127800	chr01_22048254	Ancient_landrace
Jr1DG00127800	chr01_22048262	Ancient_landrace
Jr1DG00127800	chr01_22048311	Ancient_landrace
Jr1DG00127800	chr01_22048338	Ancient_landrace
Jr1DG00127800	chr01_22048548	Ancient_landrace
Jr1DG00127800	chr01_22048596	Ancient_landrace
Jr1DG00127800	chr01_22048597	Ancient_landrace
Jr1DG00127800	chr01_22048641	Ancient_landrace
Jr1DG00127800	chr01_22048654	Ancient_landrace
Jr1DG00127800	chr01_22048677	Ancient_landrace
Jr1DG00127800	chr01_22048706	Ancient_landrace
Jr1DG00127800	chr01_22048713	Ancient_landrace
Jr1DG00127800	chr01_22048715	Ancient_landrace
Jr1DG00127800	chr01_22048719	Ancient_landrace
Jr1DG00127800	chr01_22048752	Ancient_landrace
Jr1DG00127800	chr01_22048778	Ancient_landrace
Jr1DG00127800	chr01_22048801	Ancient_landrace
Jr1DG00127800	chr01_22048825	Ancient_landrace
Jr1DG00127800	chr01_22048827	Ancient_landrace
Jr1DG00127800	chr01_22048830	Ancient_landrace
Jr1DG00127800	chr01_22048884	Ancient_landrace
Jr1DG00127800	chr01_22048891	Ancient_landrace
Jr1DG00127800	chr01_22048899	Ancient_landrace
Jr1DG00127800	chr01_22048905	Ancient_landrace
Jr1DG00127800	chr01_22048936	Ancient_landrace
Jr1DG00127800	chr01_22048944	Ancient_landrace
Jr1DG00127800	chr01_22048971	Ancient_landrace
Jr1DG00127800	chr01_22048992	Ancient_landrace
Jr1DG00127800	chr01_22049040	Ancient_landrace
Jr1DG00127800	chr01_22049050	Ancient_landrace
Jr1DG00127800	chr01_22049053	Ancient_landrace
Jr1DG00127900	chr01_22080398	Ancient_landrace
Jr1DG00128600	chr01_22198523	Ancient_landrace
Jr1DG00128800	chr01_22216464	Ancient_landrace
Jr1DG00128800	chr01_22218983	Ancient_landrace
Jr1DG00129000	chr01_22299983	Ancient_landrace
Jr1DG00129100	chr01_22324934	Ancient_landrace
Jr1DG00129100	chr01_22330168	Ancient_landrace
Jr1DG00129200	chr01_22333769	Ancient_landrace
Jr1DG00129300	chr01_22360890	Ancient_landrace
Jr1DG00129500	chr01_22425538	Ancient_landrace
Jr1DG00129800	chr01_22441345	Ancient_landrace
Jr1DG00129800	chr01_22441506	Ancient_landrace
Jr1DG00129800	chr01_22441512	Ancient_landrace
Jr1DG00129800	chr01_22441677	Ancient_landrace
Jr1DG00129800	chr01_22442518	Ancient_landrace
Jr1DG00129800	chr01_22442586	Ancient_landrace
Jr1DG00129900	chr01_22467131	Ancient_landrace
Jr1DG00129900	chr01_22468505	Ancient_landrace
Jr1DG00129900	chr01_22470121	Ancient_landrace
Jr1DG00129900	chr01_22470524	Ancient_landrace
Jr1DG00129900	chr01_22471114	Ancient_landrace
Jr1DG00130000	chr01_22505304	Ancient_landrace
Jr1DG00130000	chr01_22508682	Ancient_landrace
Jr1DG00130200	chr01_22526562	Ancient_landrace
Jr1DG00130200	chr01_22526582	Ancient_landrace
Jr1DG00130200	chr01_22526597	Ancient_landrace
Jr1DG00130600	chr01_22627794	Ancient_landrace
Jr1DG00131700	chr01_22816597	Ancient_landrace
Jr1DG00131700	chr01_22816625	Ancient_landrace
Jr1DG00131700	chr01_22816648	Ancient_landrace
Jr1DG00131700	chr01_22816657	Ancient_landrace
Jr1DG00131700	chr01_22818313	Ancient_landrace
Jr1DG00131700	chr01_22818365	Ancient_landrace
Jr1DG00131800	chr01_22881967	Ancient_landrace
Jr1DG00131800	chr01_22882003	Ancient_landrace
Jr1DG00134800	chr01_24110254	Ancient_landrace
Jr1DG00138000	chr01_25353873	Ancient_landrace
Jr1DG00138100	chr01_25376558	Ancient_landrace
Jr1DG00138100	chr01_25376693	Ancient_landrace
Jr1DG00138100	chr01_25376739	Ancient_landrace
Jr1DG00138100	chr01_25376800	Ancient_landrace
Jr1DG00138400	chr01_25436271	Ancient_landrace
Jr1DG00138400	chr01_25436286	Ancient_landrace
Jr1DG00138400	chr01_25436606	Ancient_landrace
Jr1DG00138600	chr01_25459035	Ancient_landrace
Jr1DG00138700	chr01_25482100	Ancient_landrace
Jr1DG00138800	chr01_25558620	Ancient_landrace
Jr1DG00138800	chr01_25558658	Ancient_landrace
Jr1DG00138800	chr01_25558739	Ancient_landrace
Jr1DG00139200	chr01_25767055	Ancient_landrace
Jr1DG00139200	chr01_25767328	Ancient_landrace
Jr1DG00139300	chr01_25801511	Ancient_landrace
Jr1DG00139700	chr01_25880784	Ancient_landrace
Jr1DG00139800	chr01_25898882	Ancient_landrace
Jr1DG00140900	chr01_26126871	Ancient_landrace
Jr1DG00140900	chr01_26127056	Ancient_landrace
Jr1DG00140900	chr01_26128443	Ancient_landrace
Jr1DG00140900	chr01_26128877	Ancient_landrace
Jr1DG00141000	chr01_26138316	Ancient_landrace
Jr1DG00141000	chr01_26143292	Ancient_landrace
Jr1DG00141700	chr01_26491248	Ancient_landrace
Jr1DG00141900	chr01_26581584	Ancient_landrace
Jr1DG00141900	chr01_26581752	Ancient_landrace
Jr1DG00142000	chr01_26608647	Ancient_landrace
Jr1DG00142100	chr01_26616691	Ancient_landrace
Jr1DG00142100	chr01_26616735	Ancient_landrace
Jr1DG00142300	chr01_26650689	Ancient_landrace
Jr1DG00142900	chr01_26727222	Ancient_landrace
Jr1DG00142900	chr01_26727263	Ancient_landrace
Jr1DG00142900	chr01_26727453	Ancient_landrace
Jr1DG00143100	chr01_26835779	Ancient_landrace
Jr1DG00143300	chr01_26871412	Ancient_landrace
Jr1DG00143400	chr01_26913828	Ancient_landrace
Jr1DG00143500	chr01_26923536	Ancient_landrace
Jr1DG00143500	chr01_26923931	Ancient_landrace
Jr1DG00144200	chr01_27017164	Ancient_landrace
Jr1DG00144200	chr01_27017185	Ancient_landrace
Jr1DG00144200	chr01_27017356	Ancient_landrace
Jr1DG00144500	chr01_27073510	Ancient_landrace
Jr1DG00144500	chr01_27073511	Ancient_landrace
Jr1DG00144500	chr01_27074325	Ancient_landrace
Jr1DG00144600	chr01_27087276	Ancient_landrace
Jr1DG00144600	chr01_27087485	Ancient_landrace
Jr1DG00144600	chr01_27087548	Ancient_landrace
Jr1DG00145500	chr01_27547254	Ancient_landrace
Jr1DG00145500	chr01_27548030	Ancient_landrace
Jr1DG00145500	chr01_27548576	Ancient_landrace
Jr1DG00145600	chr01_27562219	Ancient_landrace
Jr1DG00145700	chr01_27564514	Ancient_landrace
Jr1DG00146000	chr01_27667694	Ancient_landrace
Jr1DG00146000	chr01_27673619	Ancient_landrace
Jr1DG00146000	chr01_27673834	Ancient_landrace
Jr1DG00146000	chr01_27673841	Ancient_landrace
Jr1DG00146000	chr01_27673882	Ancient_landrace
Jr1DG00146100	chr01_27700548	Ancient_landrace
Jr1DG00146200	chr01_27717087	Ancient_landrace
Jr1DG00146600	chr01_27850222	Ancient_landrace
Jr1DG00146600	chr01_27850258	Ancient_landrace
Jr1DG00146600	chr01_27851175	Ancient_landrace
Jr1DG00146600	chr01_27851185	Ancient_landrace
Jr1DG00146600	chr01_27851220	Ancient_landrace
Jr1DG00146600	chr01_27851932	Ancient_landrace
Jr1DG00146600	chr01_27852519	Ancient_landrace
Jr1DG00146600	chr01_27852622	Ancient_landrace
Jr1DG00146600	chr01_27852672	Ancient_landrace
Jr1DG00146700	chr01_27853396	Ancient_landrace
Jr1DG00146700	chr01_27853515	Ancient_landrace
Jr1DG00146700	chr01_27853594	Ancient_landrace
Jr1DG00146800	chr01_27854760	Ancient_landrace
Jr1DG00146800	chr01_27854847	Ancient_landrace
Jr1DG00146800	chr01_27855066	Ancient_landrace
Jr1DG00146900	chr01_27881058	Ancient_landrace
Jr1DG00146900	chr01_27881070	Ancient_landrace
Jr1DG00146900	chr01_27881116	Ancient_landrace
Jr1DG00146900	chr01_27881176	Ancient_landrace
Jr1DG00146900	chr01_27881178	Ancient_landrace
Jr1DG00146900	chr01_27881327	Ancient_landrace
Jr1DG00146900	chr01_27881328	Ancient_landrace
Jr1DG00146900	chr01_27881430	Ancient_landrace
Jr1DG00146900	chr01_27881433	Ancient_landrace
Jr1DG00146900	chr01_27881570	Ancient_landrace
Jr1DG00147000	chr01_27894328	Ancient_landrace
Jr1DG00147300	chr01_27949644	Ancient_landrace
Jr1DG00147300	chr01_27949651	Ancient_landrace
Jr1DG00147300	chr01_27949681	Ancient_landrace
Jr1DG00147300	chr01_27949819	Ancient_landrace
Jr1DG00147300	chr01_27950049	Ancient_landrace
Jr1DG00147500	chr01_28154210	Ancient_landrace
Jr1DG00147500	chr01_28154328	Ancient_landrace
Jr1DG00147500	chr01_28154352	Ancient_landrace
Jr1DG00147600	chr01_28163229	Ancient_landrace
Jr1DG00147600	chr01_28163312	Ancient_landrace
Jr1DG00147600	chr01_28163396	Ancient_landrace
Jr1DG00147700	chr01_28198892	Ancient_landrace
Jr1DG00147700	chr01_28198902	Ancient_landrace
Jr1DG00147700	chr01_28198982	Ancient_landrace
Jr1DG00147700	chr01_28199199	Ancient_landrace
Jr1DG00147700	chr01_28199206	Ancient_landrace
Jr1DG00147700	chr01_28199786	Ancient_landrace
Jr1DG00147700	chr01_28199938	Ancient_landrace
Jr1DG00147900	chr01_28274912	Ancient_landrace
Jr1DG00148000	chr01_28299499	Ancient_landrace
Jr1DG00148000	chr01_28311752	Ancient_landrace
Jr1DG00148000	chr01_28312457	Ancient_landrace
Jr1DG00148000	chr01_28312477	Ancient_landrace
Jr1DG00148000	chr01_28312501	Ancient_landrace
Jr1DG00148000	chr01_28312550	Ancient_landrace
Jr1DG00148000	chr01_28312606	Ancient_landrace
Jr1DG00148100	chr01_28329265	Ancient_landrace
Jr1DG00148100	chr01_28330567	Ancient_landrace
Jr1DG00148300	chr01_28395599	Ancient_landrace
Jr1DG00148300	chr01_28398232	Ancient_landrace
Jr1DG00148300	chr01_28398240	Ancient_landrace
Jr1DG00148300	chr01_28398248	Ancient_landrace
Jr1DG00148300	chr01_28398257	Ancient_landrace
Jr1DG00148300	chr01_28398277	Ancient_landrace
Jr1DG00148300	chr01_28398302	Ancient_landrace
Jr1DG00148300	chr01_28398347	Ancient_landrace
Jr1DG00148400	chr01_28399261	Ancient_landrace
Jr1DG00148400	chr01_28399435	Ancient_landrace
Jr1DG00148400	chr01_28399447	Ancient_landrace
Jr1DG00148400	chr01_28399570	Ancient_landrace
Jr1DG00148400	chr01_28399598	Ancient_landrace
Jr1DG00148500	chr01_28409188	Ancient_landrace
Jr1DG00149000	chr01_28695207	Ancient_landrace
Jr1DG00149200	chr01_28740785	Ancient_landrace
Jr1DG00149200	chr01_28740887	Ancient_landrace
Jr1DG00149200	chr01_28740923	Ancient_landrace
Jr1DG00149200	chr01_28740968	Ancient_landrace
Jr1DG00149200	chr01_28740974	Ancient_landrace
Jr1DG00149200	chr01_28741405	Ancient_landrace
Jr1DG00149200	chr01_28741429	Ancient_landrace
Jr1DG00149200	chr01_28741592	Ancient_landrace
Jr1DG00149300	chr01_28780536	Ancient_landrace
Jr1DG00149300	chr01_28780746	Ancient_landrace
Jr1DG00149400	chr01_28790426	Ancient_landrace
Jr1DG00149400	chr01_28790729	Ancient_landrace
Jr1DG00149500	chr01_28820070	Ancient_landrace
Jr1DG00149500	chr01_28820121	Ancient_landrace
Jr1DG00149600	chr01_28914493	Ancient_landrace
Jr1DG00149700	chr01_29021603	Ancient_landrace
Jr1DG00149700	chr01_29021938	Ancient_landrace
Jr1DG00149900	chr01_29025781	Ancient_landrace
Jr1DG00149900	chr01_29025865	Ancient_landrace
Jr1DG00149900	chr01_29025884	Ancient_landrace
Jr1DG00149900	chr01_29026084	Ancient_landrace
Jr1DG00150000	chr01_29036049	Ancient_landrace
Jr1DG00150000	chr01_29036170	Ancient_landrace
Jr1DG00150100	chr01_29042267	Ancient_landrace
Jr1DG00150100	chr01_29042297	Ancient_landrace
Jr1DG00150200	chr01_29046938	Ancient_landrace
Jr1DG00150300	chr01_29106601	Ancient_landrace
Jr1DG00150300	chr01_29107634	Ancient_landrace
Jr1DG00150300	chr01_29108642	Ancient_landrace
Jr1DG00150300	chr01_29108658	Ancient_landrace
Jr1DG00150300	chr01_29108697	Ancient_landrace
Jr1DG00150300	chr01_29108706	Ancient_landrace
Jr1DG00150300	chr01_29110839	Ancient_landrace
Jr1DG00150600	chr01_29143229	Ancient_landrace
Jr1DG00150800	chr01_29160087	Ancient_landrace
Jr1DG00150800	chr01_29160437	Ancient_landrace
Jr1DG00151100	chr01_29268143	Ancient_landrace
Jr1DG00151100	chr01_29268268	Ancient_landrace
Jr1DG00151100	chr01_29268455	Ancient_landrace
Jr1DG00151200	chr01_29284929	Ancient_landrace
Jr1DG00151200	chr01_29285065	Ancient_landrace
Jr1DG00151200	chr01_29285154	Ancient_landrace
Jr1DG00151200	chr01_29285169	Ancient_landrace
Jr1DG00151200	chr01_29285343	Ancient_landrace
Jr1DG00151200	chr01_29286280	Ancient_landrace
Jr1DG00151300	chr01_29302699	Ancient_landrace
Jr1DG00151300	chr01_29302850	Ancient_landrace
Jr1DG00151300	chr01_29302865	Ancient_landrace
Jr1DG00151300	chr01_29303779	Ancient_landrace
Jr1DG00151300	chr01_29304151	Ancient_landrace
Jr1DG00151500	chr01_29343452	Ancient_landrace
Jr1DG00151500	chr01_29346727	Ancient_landrace
Jr1DG00151700	chr01_29401789	Ancient_landrace
Jr1DG00152000	chr01_29516618	Ancient_landrace
Jr1DG00152000	chr01_29520749	Ancient_landrace
Jr1DG00152400	chr01_29682887	Ancient_landrace
Jr1DG00153000	chr01_29983142	Ancient_landrace
Jr1DG00153000	chr01_29983252	Ancient_landrace
Jr1DG00153200	chr01_30026185	Ancient_landrace
Jr1DG00153500	chr01_30114995	Ancient_landrace
Jr1DG00153900	chr01_30265940	Ancient_landrace
Jr1DG00153900	chr01_30266239	Ancient_landrace
Jr1DG00154000	chr01_30291144	Ancient_landrace
Jr1DG00154000	chr01_30293099	Ancient_landrace
Jr1DG00154000	chr01_30293641	Ancient_landrace
Jr1DG00154000	chr01_30293661	Ancient_landrace
Jr1DG00154200	chr01_30331754	Ancient_landrace
Jr1DG00154800	chr01_30512779	Ancient_landrace
Jr1DG00154800	chr01_30513371	Ancient_landrace
Jr1DG00154900	chr01_30527057	Ancient_landrace
Jr1DG00155300	chr01_30772217	Ancient_landrace
Jr1DG00155300	chr01_30772418	Ancient_landrace
Jr1DG00155300	chr01_30772428	Ancient_landrace
Jr1DG00155300	chr01_30773340	Ancient_landrace
Jr1DG00155300	chr01_30774353	Ancient_landrace
Jr1DG00155300	chr01_30774516	Ancient_landrace
Jr1DG00155900	chr01_31105763	Ancient_landrace
Jr1DG00155900	chr01_31106002	Ancient_landrace
Jr1DG00155900	chr01_31107786	Ancient_landrace
Jr1DG00156000	chr01_31112864	Ancient_landrace
Jr1DG00156000	chr01_31113310	Ancient_landrace
Jr1DG00156000	chr01_31113409	Ancient_landrace
Jr1DG00156200	chr01_31126012	Ancient_landrace
Jr1DG00156200	chr01_31126340	Ancient_landrace
Jr1DG00156200	chr01_31127297	Ancient_landrace
Jr1DG00156200	chr01_31127324	Ancient_landrace
Jr1DG00156300	chr01_31128799	Ancient_landrace
Jr1DG00156300	chr01_31129016	Ancient_landrace
Jr1DG00156300	chr01_31129290	Ancient_landrace
Jr1DG00156300	chr01_31129460	Ancient_landrace
Jr1DG00156400	chr01_31130840	Ancient_landrace
Jr1DG00156400	chr01_31130909	Ancient_landrace
Jr1DG00156400	chr01_31130948	Ancient_landrace
Jr1DG00156400	chr01_31130958	Ancient_landrace
Jr1DG00156400	chr01_31131029	Ancient_landrace
Jr1DG00156400	chr01_31131167	Ancient_landrace
Jr1DG00156400	chr01_31131174	Ancient_landrace
Jr1DG00156400	chr01_31134500	Ancient_landrace
Jr1DG00156600	chr01_31237222	Ancient_landrace
Jr1DG00156600	chr01_31237267	Ancient_landrace
Jr1DG00156600	chr01_31237366	Ancient_landrace
Jr1DG00156600	chr01_31237483	Ancient_landrace
Jr1DG00156600	chr01_31237930	Ancient_landrace
Jr1DG00156600	chr01_31237937	Ancient_landrace
Jr1DG00156600	chr01_31238125	Ancient_landrace
Jr1DG00156600	chr01_31238127	Ancient_landrace
Jr1DG00156600	chr01_31238128	Ancient_landrace
Jr1DG00156600	chr01_31238200	Ancient_landrace
Jr1DG00156900	chr01_31323888	Ancient_landrace
Jr1DG00156900	chr01_31323997	Ancient_landrace
Jr1DG00157000	chr01_31339661	Ancient_landrace
Jr1DG00157000	chr01_31339711	Ancient_landrace
Jr1DG00157200	chr01_31599081	Ancient_landrace
Jr1DG00157200	chr01_31599128	Ancient_landrace
Jr1DG00157200	chr01_31599131	Ancient_landrace
Jr1DG00157200	chr01_31599145	Ancient_landrace
Jr1DG00157300	chr01_31649500	Ancient_landrace
Jr1DG00157500	chr01_31780563	Ancient_landrace
Jr1DG00157500	chr01_31782730	Ancient_landrace
Jr1DG00157600	chr01_31783769	Ancient_landrace
Jr1DG00157600	chr01_31783772	Ancient_landrace
Jr1DG00157600	chr01_31784103	Ancient_landrace
Jr1DG00157600	chr01_31784132	Ancient_landrace
Jr1DG00157600	chr01_31784552	Ancient_landrace
Jr1DG00157700	chr01_31816331	Ancient_landrace
Jr1DG00157700	chr01_31816420	Ancient_landrace
Jr1DG00157700	chr01_31817500	Ancient_landrace
Jr1DG00157700	chr01_31817517	Ancient_landrace
Jr1DG00157900	chr01_31984950	Ancient_landrace
Jr1DG00157900	chr01_31984957	Ancient_landrace
Jr1DG00157900	chr01_31985055	Ancient_landrace
Jr1DG00157900	chr01_31985066	Ancient_landrace
Jr1DG00157900	chr01_31985067	Ancient_landrace
Jr1DG00157900	chr01_31985169	Ancient_landrace
Jr1DG00157900	chr01_31985220	Ancient_landrace
Jr1DG00158000	chr01_32019054	Ancient_landrace
Jr1DG00158000	chr01_32019412	Ancient_landrace
Jr1DG00158000	chr01_32019595	Ancient_landrace
Jr1DG00158100	chr01_32020664	Ancient_landrace
Jr1DG00158100	chr01_32020727	Ancient_landrace
Jr1DG00158100	chr01_32020928	Ancient_landrace
Jr1DG00158300	chr01_32030053	Ancient_landrace
Jr1DG00158400	chr01_32034363	Ancient_landrace
Jr1DG00159300	chr01_32634592	Ancient_landrace
Jr1DG00159600	chr01_32668801	Ancient_landrace
Jr1DG00159600	chr01_32669019	Ancient_landrace
Jr1DG00159600	chr01_32669030	Ancient_landrace
Jr1DG00159700	chr01_32677757	Ancient_landrace
Jr1DG00159700	chr01_32677771	Ancient_landrace
Jr1DG00159700	chr01_32677794	Ancient_landrace
Jr1DG00159700	chr01_32677839	Ancient_landrace
Jr1DG00159700	chr01_32677858	Ancient_landrace
Jr1DG00159700	chr01_32677878	Ancient_landrace
Jr1DG00159700	chr01_32677950	Ancient_landrace
Jr1DG00159700	chr01_32678115	Ancient_landrace
Jr1DG00159700	chr01_32678116	Ancient_landrace
Jr1DG00160100	chr01_32981427	Ancient_landrace
Jr1DG00160200	chr01_32988475	Ancient_landrace
Jr1DG00160200	chr01_32990033	Ancient_landrace
Jr1DG00160200	chr01_32990039	Ancient_landrace
Jr1DG00160200	chr01_32990229	Ancient_landrace
Jr1DG00160200	chr01_32990285	Ancient_landrace
Jr1DG00160800	chr01_33074745	Ancient_landrace
Jr1DG00161300	chr01_33244796	Ancient_landrace
Jr1DG00161400	chr01_33268993	Ancient_landrace
Jr1DG00161500	chr01_33272359	Ancient_landrace
Jr1DG00161500	chr01_33272540	Ancient_landrace
Jr1DG00161500	chr01_33272546	Ancient_landrace
Jr1DG00161500	chr01_33272588	Ancient_landrace
Jr1DG00161500	chr01_33272589	Ancient_landrace
Jr1DG00161500	chr01_33273268	Ancient_landrace
Jr1DG00161700	chr01_33279598	Ancient_landrace
Jr1DG00161700	chr01_33282744	Ancient_landrace
Jr1DG00161700	chr01_33283776	Ancient_landrace
Jr1DG00161800	chr01_33294183	Ancient_landrace
Jr1DG00162000	chr01_33356067	Ancient_landrace
Jr1DG00162300	chr01_33373873	Ancient_landrace
Jr1DG00162300	chr01_33376735	Ancient_landrace
Jr1DG00162300	chr01_33376894	Ancient_landrace
Jr1DG00162300	chr01_33379219	Ancient_landrace
Jr1DG00162300	chr01_33379225	Ancient_landrace
Jr1DG00162700	chr01_33405536	Ancient_landrace
Jr1DG00162800	chr01_33405659	Ancient_landrace
Jr1DG00162800	chr01_33405866	Ancient_landrace
Jr1DG00162900	chr01_33414508	Ancient_landrace
Jr1DG00163100	chr01_33446520	Ancient_landrace
Jr1DG00163200	chr01_33453163	Ancient_landrace
Jr1DG00163200	chr01_33453398	Ancient_landrace
Jr1DG00163300	chr01_33458655	Ancient_landrace
Jr1DG00163500	chr01_33466066	Ancient_landrace
Jr1DG00163800	chr01_33566783	Ancient_landrace
Jr1DG00163900	chr01_33575054	Ancient_landrace
Jr1DG00163900	chr01_33575209	Ancient_landrace
Jr1DG00164100	chr01_33589003	Ancient_landrace
Jr1DG00164100	chr01_33589010	Ancient_landrace
Jr1DG00164100	chr01_33589179	Ancient_landrace
Jr1DG00164100	chr01_33589278	Ancient_landrace
Jr1DG00164100	chr01_33589449	Ancient_landrace
Jr1DG00164100	chr01_33589638	Ancient_landrace
Jr1DG00164100	chr01_33591176	Ancient_landrace
Jr1DG00164100	chr01_33591399	Ancient_landrace
Jr1DG00164500	chr01_33836045	Ancient_landrace
Jr1DG00164500	chr01_33836054	Ancient_landrace
Jr1DG00164500	chr01_33836089	Ancient_landrace
Jr1DG00164800	chr01_33861767	Ancient_landrace
Jr1DG00165400	chr01_34080553	Ancient_landrace
Jr1DG00165500	chr01_34097602	Ancient_landrace
Jr1DG00165600	chr01_34160622	Ancient_landrace
Jr1DG00165600	chr01_34161668	Ancient_landrace
Jr1DG00165700	chr01_34188806	Ancient_landrace
Jr1DG00166000	chr01_34284287	Ancient_landrace
Jr1DG00166100	chr01_34290169	Ancient_landrace
Jr1DG00166300	chr01_34339298	Ancient_landrace
Jr1DG00166400	chr01_34395942	Ancient_landrace
Jr1DG00166400	chr01_34396101	Ancient_landrace
Jr1DG00166400	chr01_34396130	Ancient_landrace
Jr1DG00166400	chr01_34396131	Ancient_landrace
Jr1DG00166400	chr01_34398126	Ancient_landrace
Jr1DG00166400	chr01_34398132	Ancient_landrace
Jr1DG00166400	chr01_34398141	Ancient_landrace
Jr1DG00166400	chr01_34398153	Ancient_landrace
Jr1DG00166400	chr01_34398321	Ancient_landrace
Jr1DG00166400	chr01_34398387	Ancient_landrace
Jr1DG00166600	chr01_34440518	Ancient_landrace
Jr1DG00166700	chr01_34444002	Ancient_landrace
Jr1DG00166900	chr01_34471196	Ancient_landrace
Jr1DG00166900	chr01_34471232	Ancient_landrace
Jr1DG00166900	chr01_34471261	Ancient_landrace
Jr1DG00166900	chr01_34471268	Ancient_landrace
Jr1DG00166900	chr01_34471295	Ancient_landrace
Jr1DG00166900	chr01_34471301	Ancient_landrace
Jr1DG00166900	chr01_34471316	Ancient_landrace
Jr1DG00166900	chr01_34471340	Ancient_landrace
Jr1DG00166900	chr01_34471356	Ancient_landrace
Jr1DG00166900	chr01_34471369	Ancient_landrace
Jr1DG00167000	chr01_34472439	Ancient_landrace
Jr1DG00167000	chr01_34472556	Ancient_landrace
Jr1DG00167200	chr01_34503637	Ancient_landrace
Jr1DG00167200	chr01_34506185	Ancient_landrace
Jr1DG00167400	chr01_34531919	Ancient_landrace
Jr1DG00167400	chr01_34531973	Ancient_landrace
Jr1DG00167700	chr01_34636478	Ancient_landrace
Jr1DG00167900	chr01_34689813	Ancient_landrace
Jr1DG00167900	chr01_34692321	Ancient_landrace
Jr1DG00168800	chr01_34954614	Ancient_landrace
Jr1DG00168900	chr01_35011045	Ancient_landrace
Jr1DG00168900	chr01_35011358	Ancient_landrace
Jr1DG00168900	chr01_35011367	Ancient_landrace
Jr1DG00168900	chr01_35011405	Ancient_landrace
Jr1DG00168900	chr01_35011445	Ancient_landrace
Jr1DG00168900	chr01_35011473	Ancient_landrace
Jr1DG00168900	chr01_35011476	Ancient_landrace
Jr1DG00168900	chr01_35014436	Ancient_landrace
Jr1DG00168900	chr01_35014483	Ancient_landrace
Jr1DG00168900	chr01_35014666	Ancient_landrace
Jr1DG00169100	chr01_35040047	Ancient_landrace
Jr1DG00169200	chr01_35057386	Ancient_landrace
Jr1DG00169300	chr01_35067642	Ancient_landrace
Jr1DG00169300	chr01_35067647	Ancient_landrace
Jr1DG00169300	chr01_35067833	Ancient_landrace
Jr1DG00169400	chr01_35077731	Ancient_landrace
Jr1DG00169400	chr01_35079487	Ancient_landrace
Jr1DG00169400	chr01_35079578	Ancient_landrace
Jr1DG00169400	chr01_35079611	Ancient_landrace
Jr1DG00169400	chr01_35079612	Ancient_landrace
Jr1DG00169400	chr01_35079795	Ancient_landrace
Jr1DG00169400	chr01_35079996	Ancient_landrace
Jr1DG00169500	chr01_35083035	Ancient_landrace
Jr1DG00169600	chr01_35118469	Ancient_landrace
Jr1DG00169700	chr01_35136715	Ancient_landrace
Jr1DG00170500	chr01_35266670	Ancient_landrace
Jr1DG00170500	chr01_35266754	Ancient_landrace
[truncated: 42,977 more rows]

## Sheet: S6
Table S6. GWAS identified SNPs significantly associated with tannin content in walnut.
SNP	Chromosome	Postion	Reference allele	Alternative allele	P value
Jr1D-17717919	Jr1D	17717919	C	T	2.16e-07
Jr1D-17717925	Jr1D	17717925	G	C	6.68e-06
Jr1S-886026	Jr1S	886026	G	A	6.52e-06
Jr1S-886029	Jr1S	886029	T	A	6.52e-06
Jr1S-886074	Jr1S	886074	G	T	6.18e-07
Jr2D-5345133	Jr2D	5345133	C	T	3.76e-06
Jr2D-5347377	Jr2D	5347377	A	G	5.82e-06
Jr2D-14220686	Jr2D	14220686	A	G	3.38e-06
Jr2D-14220691	Jr2D	14220691	T	C	3.38e-06
Jr2D-15523544	Jr2D	15523544	T	C	8.7e-06
Jr2S-23586829	Jr2S	23586829	G	A	8.09e-06
Jr2S-23586830	Jr2S	23586830	G	T	8.09e-06
Jr2S-23586832	Jr2S	23586832	G	A	8.09e-06
Jr3D-15227916	Jr3D	15227916	A	G	8.7e-06
Jr3D-23306668	Jr3D	23306668	A	T	3.46e-06
Jr3D-23306673	Jr3D	23306673	T	C	3.46e-06
Jr3D-30214149	Jr3D	30214149	T	C	3.46e-06
Jr3D-30214151	Jr3D	30214151	G	A	3.46e-06
Jr3D-30214155	Jr3D	30214155	A	G	3.46e-06
Jr4D-7746414	Jr4D	7746414	C	A	5.27e-06
Jr4D-7746415	Jr4D	7746415	G	A	5.27e-06
Jr4D-7746419	Jr4D	7746419	T	C	5.27e-06
Jr4D-7746427	Jr4D	7746427	A	T	5.27e-06
Jr4D-7746432	Jr4D	7746432	T	C	5.27e-06
Jr4D-7746459	Jr4D	7746459	C	T	5.27e-06
Jr4D-7746467	Jr4D	7746467	G	A	5.27e-06
Jr4D-7746476	Jr4D	7746476	G	A	5.27e-06
Jr4D-7746482	Jr4D	7746482	A	G	5.27e-06
Jr4D-7746502	Jr4D	7746502	T	A	8.67e-06
Jr4D-7746504	Jr4D	7746504	C	A	8.67e-06
Jr4D-7746510	Jr4D	7746510	G	A	8.67e-06
Jr4D-15765952	Jr4D	15765952	C	T	9.4e-06
Jr4S-21875397	Jr4S	21875397	C	T	9.58e-06
Jr4S-23732595	Jr4S	23732595	A	G	9.69e-06
Jr4S-28523972	Jr4S	28523972	T	A	3.41e-06
Jr5D-7596198	Jr5D	7596198	T	G	4.25e-06
Jr5D-7596199	Jr5D	7596199	T	A	4.25e-06
Jr5D-7596200	Jr5D	7596200	A	G	4.25e-06
Jr5S-10755363	Jr5S	10755363	T	A	9.56e-06
Jr5S-20738568	Jr5S	20738568	G	A	2.45e-06
Jr6D-10713620	Jr6D	10713620	G	T	3.46e-06
Jr6D-10713631	Jr6D	10713631	A	G	3.46e-06
Jr6D-10713648	Jr6D	10713648	C	T	3.46e-06
Jr6D-10713693	Jr6D	10713693	T	A	3.46e-06
Jr6D-10713694	Jr6D	10713694	C	T	3.46e-06
Jr6D-14084480	Jr6D	14084480	T	G	5.29e-06
Jr6D-14084483	Jr6D	14084483	C	A	3.92e-07
Jr6D-14084485	Jr6D	14084485	C	A	3.92e-07
Jr6D-21193313	Jr6D	21193313	G	A	3.82e-06
Jr6D-28886283	Jr6D	28886283	G	A	8.7e-06
Jr7D-7826622	Jr7D	7826622	A	G	9.84e-06
Jr7S-14036978	Jr7S	14036978	A	G	8.82e-06
Jr7S-15426803	Jr7S	15426803	A	T	4.8e-06
Jr7S-15426804	Jr7S	15426804	C	G	4.8e-06
Jr8D-20057119	Jr8D	20057119	G	A	9.77e-06
Jr8D-20057137	Jr8D	20057137	G	T	9.77e-06
Jr8D-20057153	Jr8D	20057153	A	C	9.77e-06
Jr8D-20057191	Jr8D	20057191	C	A	7.68e-06
Jr8D-20057194	Jr8D	20057194	A	C	7.68e-06
Jr8D-20057218	Jr8D	20057218	A	G	7.68e-06
Jr8D-20057225	Jr8D	20057225	T	A	1.04e-06
Jr8D-34486174	Jr8D	34486174	C	T	4.97e-06
Jr8D-34488176	Jr8D	34488176	G	A	2.41e-06
Jr8S-16433619	Jr8S	16433619	A	C	2.15e-07
Jr8S-16433625	Jr8S	16433625	A	C	2.15e-07
Jr8S-16529014	Jr8S	16529014	G	A	5.69e-07
Jr8S-16529023	Jr8S	16529023	G	A	5.69e-07
Jr8S-16529028	Jr8S	16529028	G	T	5.69e-07
Jr8S-16529104	Jr8S	16529104	G	A	9.84e-06
Jr8S-16568351	Jr8S	16568351	T	C	3.88e-06
Jr8S-16568352	Jr8S	16568352	C	A	2.53e-06
Jr8S-16584045	Jr8S	16584045	G	A	3.98e-06
Jr8S-16584051	Jr8S	16584051	C	T	3.98e-06
Jr8S-16689767	Jr8S	16689767	T	A	6.33e-06
Jr8S-16711950	Jr8S	16711950	G	A	7.59e-07

## Sheet: S7
Table S7. GWAS identified SNPs significantly associated with oleic acid content in walnut.
SNP	Chromosome	Postion	Reference allele	Alternative allele	P value
Jr1D-9715848	Jr1D	9715848	T	G	6.88e-06
Jr1S-12845111	Jr1S	12845111	A	G	9.03e-06
Jr1S-13144356	Jr1S	13144356	G	T	9.61e-06
Jr1S-13144359	Jr1S	13144359	T	C	9.61e-06
Jr1S-15200657	Jr1S	15200657	C	T	7.6e-06
Jr1S-15200669	Jr1S	15200669	C	T	4.57e-06
Jr3S-27575890	Jr3S	27575890	G	A	4.51e-06
Jr3S-27575900	Jr3S	27575900	C	A	8.18e-06
Jr4S-18411603	Jr4S	18411603	G	A	7.28e-06
Jr4S-21974759	Jr4S	21974759	T	A	6.06e-06
Jr4S-27106260	Jr4S	27106260	G	A	5.05e-06
Jr5S-6558295	Jr5S	6558295	C	T	9.18e-08
Jr5S-6558315	Jr5S	6558315	G	A	1.79e-06
Jr5S-11886225	Jr5S	11886225	C	T	7.06e-06
Jr5S-11886238	Jr5S	11886238	C	T	1.94e-06
Jr6D-14366570	Jr6D	14366570	A	G	6.71e-06
Jr7D-17885009	Jr7D	17885009	T	A	3.88e-06
Jr7D-22502422	Jr7D	22502422	A	G	8.38e-06
Jr7D-22585792	Jr7D	22585792	A	C	8.25e-06
Jr7D-22586457	Jr7D	22586457	C	G	2.34e-06
Jr7D-22592953	Jr7D	22592953	A	G	8.25e-06
Jr7D-22595496	Jr7D	22595496	A	G	8.25e-06
Jr7D-22596606	Jr7D	22596606	G	A	8.25e-06
Jr7D-22608746	Jr7D	22608746	G	A	5.2e-06
Jr7D-22609196	Jr7D	22609196	G	A	8.25e-06
Jr7D-22609212	Jr7D	22609212	G	A	8.25e-06
Jr7D-22609248	Jr7D	22609248	C	T	8.25e-06
Jr7D-22609258	Jr7D	22609258	A	T	8.25e-06
Jr7D-22609629	Jr7D	22609629	C	G	8.25e-06
Jr7D-22609693	Jr7D	22609693	C	T	4.16e-06
Jr7D-22609742	Jr7D	22609742	G	A	8.25e-06
Jr7D-22609751	Jr7D	22609751	T	C	8.25e-06
Jr7D-22609757	Jr7D	22609757	C	T	8.25e-06
Jr7D-22609777	Jr7D	22609777	C	T	8.25e-06
Jr7D-22609795	Jr7D	22609795	G	A	8.25e-06
Jr7D-22609809	Jr7D	22609809	C	A	8.25e-06
Jr7D-22609811	Jr7D	22609811	G	A	8.25e-06
Jr7D-22609827	Jr7D	22609827	C	T	8.25e-06
Jr7D-22609851	Jr7D	22609851	C	T	8.25e-06
Jr7D-22609911	Jr7D	22609911	C	T	3.46e-06
Jr7D-22611908	Jr7D	22611908	A	C	8.25e-06
Jr7D-22611909	Jr7D	22611909	A	G	8.25e-06
Jr7D-22611935	Jr7D	22611935	T	A	8.25e-06
Jr7D-22611970	Jr7D	22611970	A	G	8.25e-06
Jr7D-22612006	Jr7D	22612006	A	G	8.25e-06
Jr7D-22612047	Jr7D	22612047	C	T	8.25e-06
Jr7D-22612048	Jr7D	22612048	A	G	8.25e-06
Jr7D-22612110	Jr7D	22612110	T	G	8.25e-06
Jr7D-22612160	Jr7D	22612160	C	T	8.25e-06
Jr7D-22612183	Jr7D	22612183	G	A	8.25e-06
Jr7D-22612228	Jr7D	22612228	T	C	4.97e-06
Jr7D-22612262	Jr7D	22612262	T	C	4.97e-06
Jr7D-22612265	Jr7D	22612265	A	C	4.97e-06
Jr7D-22612279	Jr7D	22612279	A	G	8.25e-06
Jr7D-22612317	Jr7D	22612317	T	C	8.25e-06
Jr7D-22612319	Jr7D	22612319	G	A	8.25e-06
Jr7D-22612393	Jr7D	22612393	A	G	7.09e-06
Jr7D-22612478	Jr7D	22612478	A	T	8.25e-06
Jr7D-22612482	Jr7D	22612482	G	A	8.25e-06
Jr7D-22612503	Jr7D	22612503	A	G	8.25e-06
Jr7D-22612545	Jr7D	22612545	A	C	8.25e-06
Jr7D-22612627	Jr7D	22612627	C	T	8.25e-06
Jr7D-22612630	Jr7D	22612630	C	T	8.25e-06
Jr7D-22612704	Jr7D	22612704	A	G	8.25e-06
Jr7D-22612705	Jr7D	22612705	T	C	8.25e-06
Jr7D-22612735	Jr7D	22612735	G	A	8.25e-06
Jr7D-22612753	Jr7D	22612753	C	T	8.25e-06
Jr7D-22612783	Jr7D	22612783	T	C	8.25e-06
Jr7D-22612806	Jr7D	22612806	T	C	8.25e-06
Jr7D-22612831	Jr7D	22612831	C	T	8.25e-06
Jr7D-22612866	Jr7D	22612866	G	A	8.25e-06
Jr7D-22612871	Jr7D	22612871	T	A	8.25e-06
Jr7D-22612912	Jr7D	22612912	T	C	2.28e-06
Jr7D-22612949	Jr7D	22612949	C	T	8.25e-06
Jr7D-22612963	Jr7D	22612963	G	A	8.25e-06
Jr7D-22612964	Jr7D	22612964	C	T	8.25e-06
Jr7D-22612978	Jr7D	22612978	G	A	6.98e-06
Jr7D-22613003	Jr7D	22613003	G	A	6.98e-06
Jr7D-22613005	Jr7D	22613005	G	C	6.98e-06
Jr7D-22613006	Jr7D	22613006	T	A	8.25e-06
Jr7D-22613018	Jr7D	22613018	G	T	8.25e-06
Jr7D-22613050	Jr7D	22613050	T	C	8.25e-06
Jr7D-22613080	Jr7D	22613080	T	A	8.25e-06
Jr7D-22613095	Jr7D	22613095	C	T	8.25e-06
Jr7D-22613257	Jr7D	22613257	A	G	8.25e-06
Jr7D-22613258	Jr7D	22613258	T	C	8.25e-06
Jr7D-22613292	Jr7D	22613292	G	A	8.25e-06
Jr7D-22613328	Jr7D	22613328	G	A	4.97e-06
Jr7D-22613334	Jr7D	22613334	T	C	4.97e-06
Jr7D-22613338	Jr7D	22613338	T	G	4.97e-06
Jr7D-22613365	Jr7D	22613365	T	C	7.09e-06
Jr7D-22613381	Jr7D	22613381	A	T	7.09e-06
Jr7D-22613396	Jr7D	22613396	A	G	7.09e-06
Jr7D-22613420	Jr7D	22613420	C	T	7.09e-06
Jr7D-22613424	Jr7D	22613424	G	T	7.09e-06
Jr7D-22613571	Jr7D	22613571	C	A	8.25e-06
Jr7D-22613585	Jr7D	22613585	C	T	8.25e-06
Jr7D-22613600	Jr7D	22613600	C	T	8.25e-06
Jr7D-22613608	Jr7D	22613608	T	C	8.25e-06
Jr7D-22613634	Jr7D	22613634	C	G	8.25e-06
Jr7D-22613656	Jr7D	22613656	T	C	8.25e-06
Jr7D-22613658	Jr7D	22613658	A	T	8.25e-06
Jr7D-22613668	Jr7D	22613668	C	T	8.25e-06
Jr7D-22613680	Jr7D	22613680	G	A	8.25e-06
Jr7D-22613699	Jr7D	22613699	A	G	8.25e-06
Jr7D-22613715	Jr7D	22613715	G	A	8.25e-06
Jr7D-22613717	Jr7D	22613717	G	A	8.25e-06
Jr7D-22613746	Jr7D	22613746	T	C	8.25e-06
Jr7D-22613780	Jr7D	22613780	G	A	8.25e-06
Jr7D-22613812	Jr7D	22613812	C	T	8.25e-06
Jr7D-22613816	Jr7D	22613816	C	T	8.25e-06
Jr7D-22613823	Jr7D	22613823	A	G	8.25e-06
Jr7D-22614145	Jr7D	22614145	C	T	8.25e-06
Jr7D-22614157	Jr7D	22614157	T	C	8.25e-06
Jr7D-22614175	Jr7D	22614175	T	C	8.25e-06
Jr7D-22614210	Jr7D	22614210	T	C	8.25e-06
Jr7D-22614229	Jr7D	22614229	A	G	8.25e-06
Jr7D-22614429	Jr7D	22614429	C	T	8.25e-06
Jr7D-22614454	Jr7D	22614454	A	T	8.25e-06
Jr7D-22614584	Jr7D	22614584	A	G	8.25e-06
Jr7D-22614857	Jr7D	22614857	C	G	8.25e-06
Jr7D-22614889	Jr7D	22614889	C	T	8.25e-06
Jr7D-22614998	Jr7D	22614998	C	T	8.25e-06
Jr7D-22615101	Jr7D	22615101	A	G	8.25e-06
Jr7D-22615147	Jr7D	22615147	T	C	8.25e-06
Jr7D-22615276	Jr7D	22615276	T	C	8.25e-06
Jr7D-22615310	Jr7D	22615310	C	T	8.25e-06
Jr7D-22615525	Jr7D	22615525	C	T	8.77e-06
Jr7D-22615534	Jr7D	22615534	T	A	8.77e-06
Jr7D-22615604	Jr7D	22615604	A	G	8.77e-06
Jr7D-22615808	Jr7D	22615808	A	T	8.25e-06
Jr7D-22616061	Jr7D	22616061	G	A	8.25e-06
Jr7D-22616277	Jr7D	22616277	G	A	8.25e-06
Jr7D-22616441	Jr7D	22616441	G	A	8.92e-06
Jr7D-22616592	Jr7D	22616592	A	T	8.25e-06
Jr7D-22617063	Jr7D	22617063	C	A	7.09e-06
Jr7D-22617146	Jr7D	22617146	T	C	5.9e-06
Jr7D-22617192	Jr7D	22617192	G	A	4.22e-06
Jr7D-22617404	Jr7D	22617404	A	G	4.16e-06
Jr7D-22618153	Jr7D	22618153	T	C	8.25e-06
Jr7D-22618355	Jr7D	22618355	A	C	6.79e-06
Jr7D-22618392	Jr7D	22618392	G	A	8.25e-06
Jr7D-22618701	Jr7D	22618701	C	T	8.25e-06
Jr7D-22618827	Jr7D	22618827	T	C	8.25e-06
Jr7D-22618840	Jr7D	22618840	A	C	8.25e-06
Jr7D-22618878	Jr7D	22618878	G	A	8.25e-06
Jr7D-22618889	Jr7D	22618889	G	A	8.25e-06
Jr7D-22618950	Jr7D	22618950	T	A	6.04e-06
Jr7D-22618999	Jr7D	22618999	C	T	8.25e-06
Jr7D-22619047	Jr7D	22619047	G	A	8.25e-06
Jr7D-22619074	Jr7D	22619074	C	T	1.2e-06
Jr7D-22619293	Jr7D	22619293	C	A	8.25e-06
Jr7D-22619316	Jr7D	22619316	C	G	8.25e-06
Jr7D-22619388	Jr7D	22619388	T	C	8.25e-06
Jr7D-22619933	Jr7D	22619933	C	T	8.25e-06
Jr7D-22620087	Jr7D	22620087	A	G	8.25e-06
Jr7D-22620091	Jr7D	22620091	A	G	8.25e-06
Jr7D-22620107	Jr7D	22620107	A	G	8.25e-06
Jr7D-22620124	Jr7D	22620124	G	A	8.25e-06
Jr7D-22620190	Jr7D	22620190	C	G	8.25e-06
Jr7D-22620335	Jr7D	22620335	G	A	8.25e-06
Jr7D-22620632	Jr7D	22620632	G	T	8.25e-06
Jr7D-22620891	Jr7D	22620891	A	G	8.25e-06
Jr7D-22620944	Jr7D	22620944	C	G	8.25e-06
Jr7D-22620958	Jr7D	22620958	A	G	8.25e-06
Jr7D-22620959	Jr7D	22620959	T	C	8.25e-06
Jr7D-22621449	Jr7D	22621449	T	C	8.25e-06
Jr7D-22621538	Jr7D	22621538	T	C	8.25e-06
Jr7D-22621582	Jr7D	22621582	T	C	8.25e-06
Jr7D-22621644	Jr7D	22621644	C	T	8.25e-06
Jr7D-22621778	Jr7D	22621778	T	C	8.25e-06
Jr7D-22621869	Jr7D	22621869	T	C	8.25e-06
Jr7D-22622011	Jr7D	22622011	C	T	8.25e-06
Jr7D-22622121	Jr7D	22622121	A	G	8.25e-06
Jr7D-22622223	Jr7D	22622223	G	A	8.25e-06
Jr7D-22622383	Jr7D	22622383	C	A	8.25e-06
Jr7D-22622405	Jr7D	22622405	A	C	8.25e-06
Jr7D-22622490	Jr7D	22622490	C	T	8.25e-06
Jr7D-22622575	Jr7D	22622575	T	C	8.25e-06
Jr7D-22622929	Jr7D	22622929	A	G	6.07e-06
Jr7D-22623148	Jr7D	22623148	G	T	8.25e-06
Jr7D-22623181	Jr7D	22623181	C	T	8.25e-06
Jr7D-22623200	Jr7D	22623200	C	T	8.25e-06
Jr7D-22623273	Jr7D	22623273	T	C	7.09e-06
Jr7D-22623370	Jr7D	22623370	C	T	8.25e-06
Jr7D-22623521	Jr7D	22623521	G	A	8.25e-06
Jr7D-22623555	Jr7D	22623555	C	T	8.25e-06
Jr7D-22623578	Jr7D	22623578	G	A	8.25e-06
Jr7D-22623579	Jr7D	22623579	G	A	8.25e-06
Jr7D-22623769	Jr7D	22623769	T	C	8.25e-06
Jr7D-22623770	Jr7D	22623770	C	T	8.25e-06
Jr7D-22623912	Jr7D	22623912	A	G	8.25e-06
Jr7D-22624009	Jr7D	22624009	T	C	8.25e-06
Jr7D-22624028	Jr7D	22624028	G	T	8.25e-06
Jr7D-22624124	Jr7D	22624124	C	T	8.25e-06
Jr7D-22624213	Jr7D	22624213	C	A	8.25e-06
Jr7D-22624263	Jr7D	22624263	G	A	8.25e-06
Jr7D-22624283	Jr7D	22624283	A	G	8.25e-06
Jr7D-22624615	Jr7D	22624615	G	A	8.25e-06
Jr7D-22624652	Jr7D	22624652	C	T	8.25e-06
Jr7D-22624732	Jr7D	22624732	A	G	8.25e-06
Jr7D-22624857	Jr7D	22624857	C	T	8.25e-06
Jr7D-22625264	Jr7D	22625264	T	C	8.25e-06
Jr7D-22625265	Jr7D	22625265	A	G	8.25e-06
Jr7D-22625294	Jr7D	22625294	C	T	8.25e-06
Jr7D-22625554	Jr7D	22625554	T	C	7.09e-06
Jr7D-22625650	Jr7D	22625650	T	C	8.25e-06
Jr7D-22625654	Jr7D	22625654	T	C	8.25e-06
Jr7D-22625687	Jr7D	22625687	C	T	7.09e-06
Jr7D-22625692	Jr7D	22625692	C	T	7.09e-06
Jr7D-22625761	Jr7D	22625761	G	A	7.09e-06
Jr7D-22625774	Jr7D	22625774	G	A	7.09e-06
Jr7D-22625789	Jr7D	22625789	T	A	8.25e-06
Jr7D-22625855	Jr7D	22625855	T	A	8.25e-06
Jr7D-22625986	Jr7D	22625986	C	T	8.04e-06
Jr7D-22626156	Jr7D	22626156	C	T	8.25e-06
Jr7D-22626262	Jr7D	22626262	T	C	8.25e-06
Jr7D-22626299	Jr7D	22626299	A	T	6.07e-06
Jr7D-22626305	Jr7D	22626305	G	C	6.07e-06
Jr7D-22626318	Jr7D	22626318	G	A	6.07e-06
Jr7D-22626435	Jr7D	22626435	A	T	8.25e-06
Jr7D-22626511	Jr7D	22626511	A	G	4.16e-06
Jr7D-22626967	Jr7D	22626967	G	A	8.25e-06
Jr7D-22627210	Jr7D	22627210	C	T	8.25e-06
Jr7D-22627235	Jr7D	22627235	A	G	8.04e-06
Jr7D-22627313	Jr7D	22627313	C	T	8.57e-06
Jr7D-22629380	Jr7D	22629380	A	G	8.25e-06
Jr7D-22629495	Jr7D	22629495	G	A	8.25e-06
Jr7D-22630307	Jr7D	22630307	C	T	8.25e-06
Jr7D-22630616	Jr7D	22630616	T	A	8.25e-06
Jr7D-22631057	Jr7D	22631057	C	A	8.25e-06
Jr7D-22631182	Jr7D	22631182	G	A	8.25e-06
Jr7D-22631334	Jr7D	22631334	A	T	8.25e-06
Jr7D-22631757	Jr7D	22631757	T	G	8.25e-06
Jr7D-22631884	Jr7D	22631884	C	T	8.25e-06
Jr7D-22631950	Jr7D	22631950	A	T	8.25e-06
Jr7D-22632030	Jr7D	22632030	T	C	1.2e-06
Jr7D-22632064	Jr7D	22632064	C	T	1.2e-06
Jr7D-22632251	Jr7D	22632251	G	A	8.26e-06
Jr7D-22632262	Jr7D	22632262	G	A	8.26e-06
Jr7D-22632317	Jr7D	22632317	C	T	8.25e-06
Jr7D-22633196	Jr7D	22633196	G	A	8.25e-06
Jr7D-22633295	Jr7D	22633295	T	G	8.25e-06
Jr7D-22633736	Jr7D	22633736	T	C	7.46e-06
Jr7D-22633796	Jr7D	22633796	G	T	8.25e-06
Jr7D-22633835	Jr7D	22633835	C	G	7.07e-06
Jr7D-22634001	Jr7D	22634001	T	A	8.25e-06
Jr7D-22634181	Jr7D	22634181	T	G	8.25e-06
Jr7D-22634232	Jr7D	22634232	C	T	8.25e-06
Jr7D-22634402	Jr7D	22634402	C	T	8.25e-06
Jr7D-22634453	Jr7D	22634453	G	A	8.25e-06
Jr7D-22634472	Jr7D	22634472	C	G	8.25e-06
Jr7D-22634525	Jr7D	22634525	G	C	8.25e-06
Jr7D-22634933	Jr7D	22634933	A	G	8.25e-06
Jr7D-22634958	Jr7D	22634958	C	A	8.25e-06
Jr7D-22635259	Jr7D	22635259	A	G	8.25e-06
Jr7D-22636111	Jr7D	22636111	C	T	5.65e-06
Jr7D-22636213	Jr7D	22636213	A	T	5.65e-06
Jr7D-22645457	Jr7D	22645457	C	A	3.95e-06
Jr7D-22645761	Jr7D	22645761	G	A	8.94e-06
Jr7D-22647112	Jr7D	22647112	C	T	2.52e-06
Jr7D-22656652	Jr7D	22656652	A	G	1.37e-06
Jr7D-22656678	Jr7D	22656678	G	A	4.89e-06
Jr7D-22656702	Jr7D	22656702	G	T	2.16e-06
Jr7D-22656731	Jr7D	22656731	A	T	2.59e-06
Jr7D-22656938	Jr7D	22656938	C	G	1.51e-06
Jr7D-22657714	Jr7D	22657714	T	C	4.95e-06
Jr7D-22657716	Jr7D	22657716	T	A	4.95e-06
Jr7D-22657718	Jr7D	22657718	A	T	4.95e-06
Jr7D-22660066	Jr7D	22660066	C	T	9.06e-06
Jr7D-22664908	Jr7D	22664908	C	T	9.31e-06
Jr7D-22666331	Jr7D	22666331	T	C	5.71e-06
Jr7D-22668758	Jr7D	22668758	C	T	6.54e-06
Jr7D-22670275	Jr7D	22670275	A	G	3.64e-06
Jr7D-22679473	Jr7D	22679473	C	T	4.21e-06
Jr7D-22679498	Jr7D	22679498	T	C	4.21e-06
Jr7D-22727532	Jr7D	22727532	G	A	2.29e-06
Jr7D-22727534	Jr7D	22727534	G	A	2.29e-06
Jr7D-22728736	Jr7D	22728736	A	T	1.46e-06
Jr7D-22731546	Jr7D	22731546	C	G	2.53e-06
Jr7D-22731558	Jr7D	22731558	A	G	2.53e-06
Jr7D-22731967	Jr7D	22731967	A	G	2.53e-06
Jr7D-22732260	Jr7D	22732260	C	G	1.7e-06
Jr7D-22732278	Jr7D	22732278	A	G	1.7e-06
Jr7D-22732505	Jr7D	22732505	T	C	2.48e-06
Jr7D-22732537	Jr7D	22732537	T	C	2.48e-06
Jr7D-22735712	Jr7D	22735712	C	T	8.61e-06
Jr7D-22736879	Jr7D	22736879	T	C	1.8e-06
Jr7D-22741094	Jr7D	22741094	T	A	1.75e-06
Jr7D-22741209	Jr7D	22741209	C	T	1.8e-06
Jr7D-22741229	Jr7D	22741229	T	C	1.8e-06
Jr7D-22741289	Jr7D	22741289	T	A	1.8e-06
Jr7D-22741590	Jr7D	22741590	A	G	2.39e-06
Jr7D-22741990	Jr7D	22741990	C	T	2.33e-06
Jr7D-22742327	Jr7D	22742327	G	A	1.8e-06
Jr7D-22742450	Jr7D	22742450	T	A	1.8e-06
Jr7D-22742764	Jr7D	22742764	G	A	8.61e-06
Jr7D-22742849	Jr7D	22742849	A	C	6.85e-06
Jr7D-22752159	Jr7D	22752159	C	T	6.11e-06
Jr7D-22752302	Jr7D	22752302	T	C	1.8e-06
Jr7D-22753830	Jr7D	22753830	A	G	6.33e-06
Jr7D-22753906	Jr7D	22753906	G	A	1.33e-06
Jr7D-22754575	Jr7D	22754575	C	T	1.8e-06
Jr7D-22757899	Jr7D	22757899	C	T	1.42e-06
Jr7D-22778076	Jr7D	22778076	G	A	1.33e-06
Jr7D-22778970	Jr7D	22778970	T	A	5.51e-06
Jr7D-22781618	Jr7D	22781618	T	A	1.33e-06
Jr7D-22781898	Jr7D	22781898	G	A	1.33e-06
Jr7D-22783273	Jr7D	22783273	C	T	6.33e-06
Jr7D-22783283	Jr7D	22783283	G	A	6.33e-06
Jr7D-22783463	Jr7D	22783463	A	G	1.33e-06
Jr7D-22783787	Jr7D	22783787	C	T	1.33e-06
Jr7D-22786291	Jr7D	22786291	A	C	1.3e-06
Jr7D-22789840	Jr7D	22789840	T	C	9.59e-07
Jr7D-22790575	Jr7D	22790575	G	T	6.33e-06
Jr7D-22791160	Jr7D	22791160	C	T	8.7e-06
Jr7D-22794355	Jr7D	22794355	C	A	8.61e-06
Jr7D-22797160	Jr7D	22797160	G	A	7.28e-06
Jr7D-22797588	Jr7D	22797588	G	A	1.33e-06
Jr7D-22798437	Jr7D	22798437	G	A	1.59e-06
Jr7D-22798717	Jr7D	22798717	T	C	6.33e-06
Jr7D-22799193	Jr7D	22799193	C	T	1.33e-06
Jr7D-22799810	Jr7D	22799810	G	T	1.33e-06
Jr7D-22800321	Jr7D	22800321	C	A	1.33e-06
Jr7D-22800357	Jr7D	22800357	C	T	1.33e-06
Jr7D-22801222	Jr7D	22801222	G	A	3.95e-06
Jr7D-22801670	Jr7D	22801670	G	A	1.33e-06
Jr7D-22801913	Jr7D	22801913	C	T	1.33e-06
Jr7D-22802241	Jr7D	22802241	A	T	1.33e-06
Jr7D-22802300	Jr7D	22802300	C	T	1.33e-06
Jr7D-22802318	Jr7D	22802318	C	G	1.33e-06
Jr7D-22802971	Jr7D	22802971	G	A	1.33e-06
Jr7D-22803284	Jr7D	22803284	A	T	1.33e-06
Jr7D-22803607	Jr7D	22803607	C	T	1.33e-06
Jr7D-22803628	Jr7D	22803628	C	T	1.32e-06
Jr7D-22826140	Jr7D	22826140	T	A	2.11e-06
Jr7D-22895435	Jr7D	22895435	A	T	5.41e-06
Jr7D-22946582	Jr7D	22946582	C	A	6.14e-06
Jr7D-22951465	Jr7D	22951465	G	A	9.78e-06
Jr7D-22951466	Jr7D	22951466	A	G	9.78e-06
Jr7D-22953188	Jr7D	22953188	G	A	4.98e-06
Jr7D-22958876	Jr7D	22958876	A	G	7.21e-06
Jr7D-22958929	Jr7D	22958929	C	T	3.33e-06
Jr7D-22958950	Jr7D	22958950	A	G	3.33e-06
Jr7D-22958970	Jr7D	22958970	C	T	3.33e-06
Jr7D-22958996	Jr7D	22958996	C	G	3.33e-06
Jr7D-22964948	Jr7D	22964948	C	T	4.98e-06
Jr7D-22965107	Jr7D	22965107	G	A	5.41e-06
Jr7D-22978474	Jr7D	22978474	C	T	3.66e-06
Jr8D-29672314	Jr8D	29672314	C	T	3.6e-06
Jr8D-29672315	Jr8D	29672315	C	G	3.6e-06
Jr8D-29672318	Jr8D	29672318	G	A	3.6e-06

## Sheet: S8
Table S8. Summary of identified candidate gene functions.
Associated Trait	Gene Name	Gene Family/Encoded Protein	Core Function	Advantageous Genotype/Characteristic	Main Population with the Gene	Practical Application Direction
Tannin Content (Astringency)	JrCyt-b5	Cytochrome b5 Family	Regulates tannin accumulation	Associated with SNP Jr2D-15523544	Xinjiang ancient landraces	Target for gene editing (CRISPR) to downregulate expression and reduce kernel astringency.
Tannin Content (Astringency)	JruL2x		Regulates tannin accumulation; higher gene activity = lower tannin = less astringent	A/A genotype (low tannin)	Xinjiang ancient landraces	Prioritize screening parent walnuts with the A/A genotype to breed low-astringency walnuts.
Tannin Content (Astringency)	Jr6DG00121400		Regulates tannin accumulation	Associated with SNP Jr6D-28886283	Xinjiang ancient landraces	Target for gene editing (CRISPR) to downregulate expression and reduce kernel astringency.
Tannin Content (Astringency)	JrIREH1	AGC Kinase Gene Family	Regulates tannin accumulation	Associated with SNP Jr8S-16689767	Xinjiang ancient landraces	Target for gene editing (CRISPR) to downregulate expression and reduce kernel astringency.
Tannin Content (Astringency)	JrUDPGT/JrUDPGT76	UDP-Glycosyltransferase Family	Catalyzes key steps in tannin synthesis; lower activity = less astringency	Associated with SNP Jr7D-7826622	Xinjiang ancient landraces	Use SNP Jr7D-7826622 as a marker to select seedlings with reduced potential for bitter glycoside synthesis.
Oleic acid content (Nutrition)	JrRHF2A	E3 ubiquitin-protein ligase	Regulates oleic acid accumulation	Genotype T/A (High oleic acid content)	Wild-Yili_China and Wild-Southwest_China	Utilize Wild-Yili germplasm as donor parents to transfer the high-oleic T/A genotype into commercial lines.
Oleic acid content (Nutrition)	JrIPPT		Regulates oleic acid accumulation	Located at a significant locus on chromosome 7D		Screen for natural variants with high expression levels to boost nutritional lipid content.
Oleic acid content (Nutrition)	JrTPR-like	Pentatricopeptide repeat (PPR)-containing protein	Regulation of lipid metabolism and oleic acid biosynthesis ; higher gene activity = more lipid biosynthesis = higher oleic acid content	Located at a significant locus on chromosome 7D		Monitor expression during seed maturation to select lines with optimal oil synthesis timing.
Oleic acid content (Nutrition)	JrDUF3128	DUF3128 Family	Regulates oleic acid accumulation	Located at a significant locus on chromosome 7D		Investigate for rare alleles in wild populations that could enhance fatty acid quality.
Oleic acid content (Nutrition)	JrRAD5	RAD5/RAD16-like Gene Family	Regulates oleic acid accumulation	Located at a significant locus on chromosome 7D		Use as a candidate gene for marker-assisted selection to improve overall oil quality.
Oleic acid content (Nutrition)	JrABC2	ABC Transporter Family	Transport of long-chain fatty acyl-CoA and regulation of oleic acid accumulation ; higher gene activity = high oleic acid	Located at a significant locus on chromosome 7D	Southern Xinjiang ancient landraces	Select for high transport efficiency variants to accelerate lipid storage and yield.
Oleic acid content (Nutrition)	JrCRK26	cysteine-rich receptor-like kinase (CRK) gene family	Regulates oleic acid accumulation; higher gene activity = higher oleic acid	Geno2 (C/T, G/A genotype)	Wild Yili walnuts	Extract the Geno2 genotype from Yili wild walnuts and introduce it into existing cultivars to improve oleic acid content.
Shell Thickness	JrCYP98A2	F5H gene family	Regulation of cell wall thickening and lignification ; higher activity = thicker shell	Inhibiting gene activity produces thin-shell walnuts	All populations (significant activity differences)	Inhibit this gene’s activity via gene editing or breeding to develop easy-to-peel thin-shell walnuts.
Drought stress response	JrCYP93D1/JrCYP91A1/JrCYP81D1/JrCYP81D8	cytochrome P450 gene family	Isoflavonoid biosynthesis and drought stress response ; higher gene activity = more isoflavonoids = stronger drought resistance	Located within highly divergent regions	Differentiated between Wild-Yili and Ancient Landraces	Select for high expression to breed rootstocks suitable for arid/semi-arid regions.
